# Supplementary material for: First assessment of plague in terrestrial small mammals and fleas from Makira Natural Park and surroundings, North-eastern Madagascar
Source: PLoS Negl Trop Dis. 2025 Nov 17;19(11):e0013710. doi: 10.1371/journal.pntd.0013710 (PMC12638029; doi:10.1371/journal.pntd.0013710)
Supplement: S1 Data — (XLSX) [file pntd.0013710.s001.xlsx]

## Sheet: Data
ID	Country	Province	Region	District	Commune	Fokontany	Date	Longitude	Latitude	Altitude	Habitat	Trap	Order	Family	Genus	Species	Sex	n_flea	xc	xb	sf	cf	eg	xsp	F1 RDT	Bacteriology	qPCR	Serology	SWM sector
CM001	Madagascar	Toamasina	Analanjirofo	Maroantsetra	Ambinanitelo	Andaparaty	2020-11-09	-15.2328	49.5941	556.196	Hunting zone	National	Rodentia	Muridae	Rattus	Rattus rattus	F	0	0	0	0	0	0	0	neg	neg	neg	neg	1
CM002	Madagascar	Toamasina	Analanjirofo	Maroantsetra	Ambinanitelo	Andaparaty	2020-11-09	-15.2328	49.5936	555.533	Hunting zone	National	Rodentia	Muridae	Rattus	Rattus rattus	M	0	0	0	0	0	0	0	neg	neg	neg	neg	1
CM003	Madagascar	Toamasina	Analanjirofo	Maroantsetra	Ambinanitelo	Andaparaty	2020-11-09	-15.2327	49.5934	574.005	Hunting zone	SH	Rodentia	Nesomyidae	Eliurus	Eilurus webbi	M	0	0	0	0	0	0	0	neg	neg	neg	neg	1
CM004	Madagascar	Toamasina	Analanjirofo	Maroantsetra	Ambinanitelo	Andaparaty	2020-11-14	-15.2329	49.6119	36.2233	Village	SH	Rodentia	Muridae	Rattus	Rattus rattus	F	0	0	0	0	0	0	0	neg	neg	neg	neg	1
CM005	Madagascar	Toamasina	Analanjirofo	Maroantsetra	Ambinanitelo	Andaparaty	2020-11-14	-15.2307	49.6132	44.281	Village	SH	Rodentia	Muridae	Rattus	Rattus rattus	M	8	0	0	0	0	8	0	neg	neg	neg	neg	1
CM006	Madagascar	Toamasina	Analanjirofo	Maroantsetra	Ambinanitelo	Andaparaty	2020-11-15	-15.2323	49.6124	39.9066	Village	SH	Rodentia	Muridae	Rattus	Rattus rattus	M	2	2	0	0	0	0	0	neg	neg	neg	neg	1
CM007	Madagascar	Toamasina	Analanjirofo	Maroantsetra	Ambinanitelo	Andaparaty	2020-11-15	-15.2333	49.6127	34.0098	Village	SH	Rodentia	Muridae	Rattus	Rattus rattus	F	0	0	0	0	0	0	0	neg	neg	neg	neg	1
CM008	Madagascar	Toamasina	Analanjirofo	Maroantsetra	Ambinanitelo	Andaparaty	2020-11-15	-15.2328	49.6117	27.9503	Village	SH	Rodentia	Muridae	Rattus	Rattus rattus	F	3	3	0	0	0	0	0	neg	neg	neg	neg	1
CM009	Madagascar	Toamasina	Analanjirofo	Maroantsetra	Ambinanitelo	Andaparaty	2020-11-15	-15.2325	49.6121	44.3189	Village	National	Rodentia	Muridae	Rattus	Rattus rattus	F	0	0	0	0	0	0	0	neg	neg	neg	neg	1
CM010	Madagascar	Toamasina	Analanjirofo	Maroantsetra	Ambinanitelo	Andaparaty	2020-11-15	-15.232	49.6126	41.8249	Village	National	Rodentia	Muridae	Rattus	Rattus rattus	F	1	0	0	0	0	1	0	neg	neg	neg	neg	1
CM011	Madagascar	Toamasina	Analanjirofo	Maroantsetra	Ambinanitelo	Andaparaty	2020-11-15	-15.2307	49.6132	44.281	Village	SH	Rodentia	Muridae	Rattus	Rattus rattus	F	0	0	0	0	0	0	0	neg	neg	neg	neg	1
CM012	Madagascar	Toamasina	Analanjirofo	Maroantsetra	Ambinanitelo	Andaparaty	2020-11-15	-15.2312	49.6134	43.9438	Village	National	Rodentia	Muridae	Rattus	Rattus rattus	F	0	0	0	0	0	0	0	neg	neg	neg	neg	1
CM013	Madagascar	Toamasina	Analanjirofo	Maroantsetra	Ambinanitelo	Andaparaty	2020-11-16	-15.2325	49.6121	44.3189	Village	National	Rodentia	Muridae	Rattus	Rattus rattus	F	0	0	0	0	0	0	0	neg	neg	neg	neg	1
CM014	Madagascar	Toamasina	Analanjirofo	Maroantsetra	Ambinanitelo	Andaparaty	2020-11-16	-15.2331	49.6124	36.8133	Village	SH	Rodentia	Muridae	Rattus	Rattus rattus	F	0	0	0	0	0	0	0	neg	neg	neg	neg	1
CM015	Madagascar	Toamasina	Analanjirofo	Maroantsetra	Ambinanitelo	Andaparaty	2020-11-16	-15.2323	49.6123	40.4496	Village	National	Rodentia	Muridae	Rattus	Rattus rattus	M	0	0	0	0	0	0	0	neg	neg	neg	neg	1
CM016	Madagascar	Toamasina	Analanjirofo	Maroantsetra	Ambinanitelo	Andaparaty	2020-11-16	-15.2322	49.6123	51.1475	Village	SH	Rodentia	Muridae	Rattus	Rattus rattus	F	1	1	0	0	0	0	0	neg	neg	neg	neg	1
CM017	Madagascar	Toamasina	Analanjirofo	Maroantsetra	Ambinanitelo	Andaparaty	2020-11-16	-15.2322	49.6124	45.6058	Village	National	Rodentia	Muridae	Rattus	Rattus rattus	M	1	1	0	0	0	0	0	neg	neg	neg	neg	1
CM018	Madagascar	Toamasina	Analanjirofo	Maroantsetra	Ambinanitelo	Andaparaty	2020-11-16	-15.2312	49.6134	43.9438	Village	National	Rodentia	Muridae	Rattus	Rattus rattus	M	0	0	0	0	0	0	0	neg	neg	neg	neg	1
CM019	Madagascar	Toamasina	Analanjirofo	Maroantsetra	Ambinanitelo	Andaparaty	2020-11-16	-15.2295	49.6132	46.2461	Village	National	Rodentia	Muridae	Rattus	Rattus rattus	M	0	0	0	0	0	0	0	neg	neg	neg	neg	1
CM020	Madagascar	Toamasina	Analanjirofo	Maroantsetra	Ambinanitelo	Andaparaty	2020-11-17	-15.2325	49.6114	43.4791	Village	National	Rodentia	Muridae	Rattus	Rattus rattus	F	0	0	0	0	0	0	0	neg	neg	neg	neg	1
CM021	Madagascar	Toamasina	Analanjirofo	Maroantsetra	Ambinanitelo	Andaparaty	2020-11-17	-15.2324	49.6118	49.1319	Village	National	Rodentia	Muridae	Rattus	Rattus rattus	F	0	0	0	0	0	0	0	neg	neg	neg	neg	1
CM022	Madagascar	Toamasina	Analanjirofo	Maroantsetra	Ambinanitelo	Andaparaty	2020-11-17	-15.2323	49.6123	40.4496	Village	National	Rodentia	Muridae	Rattus	Rattus rattus	F	0	0	0	0	0	0	0	neg	neg	neg	neg	1
CM023	Madagascar	Toamasina	Analanjirofo	Maroantsetra	Ambinanitelo	Andaparaty	2020-11-17	-15.2307	49.6132	44.281	Village	SH	Rodentia	Muridae	Rattus	Rattus rattus	M	0	0	0	0	0	0	0	neg	neg	neg	neg	1
CM024	Madagascar	Toamasina	Analanjirofo	Maroantsetra	Ambinanitelo	Andaparaty	2020-11-17	-15.2328	49.6121	40.0888	Village	SH	Soricomorpha	Soricidae	Suncus	Suncus murinus	F	1	1	0	0	0	0	0	neg	neg	neg	neg	1
CM028	Madagascar	Toamasina	Analanjirofo	Maroantsetra	Ambinanitelo	Ambalamahogo	2020-12-13	-15.3585	49.546	101.168	Hunting zone	SH	Rodentia	Muridae	Rattus	Rattus rattus	M	0	0	0	0	0	0	0	neg	neg	neg	neg	1
CM029	Madagascar	Toamasina	Analanjirofo	Maroantsetra	Ambinanitelo	Ambalamahogo	2020-12-13	-15.3585	49.546	101.168	Hunting zone	National	Rodentia	Muridae	Rattus	Rattus rattus	F	0	0	0	0	0	0	0	neg	neg	neg	neg	1
CM030	Madagascar	Toamasina	Analanjirofo	Maroantsetra	Ambinanitelo	Ambalamahogo	2020-12-13	-15.3585	49.546	101.168	Hunting zone	SH	Soricomorpha	Soricidae	Suncus	Suncus murinus	F	0	0	0	0	0	0	0	neg	neg	neg	neg	1
CM031	Madagascar	Toamasina	Analanjirofo	Maroantsetra	Ambinanitelo	Ambalamahogo	2020-12-13	-15.358	49.5465	86.5573	Hunting zone	National	Rodentia	Muridae	Rattus	Rattus rattus	M	0	0	0	0	0	0	0	neg	neg	neg	neg	1
CM032	Madagascar	Toamasina	Analanjirofo	Maroantsetra	Ambinanitelo	Ambalamahogo	2020-12-13	-15.3573	49.5466	77.4358	Hunting zone	SH	Rodentia	Muridae	Rattus	Rattus rattus	M	0	0	0	0	0	0	0	neg	neg	neg	neg	1
CM034	Madagascar	Toamasina	Analanjirofo	Maroantsetra	Ambinanitelo	Ambalamahogo	2020-12-14	-15.3572	49.5466	86.633	Hunting zone	National	Afroscoricida	Tenrecidae	Tenrec	Tenrec eucadatus	F	0	0	0	0	0	0	0	neg	neg	neg	neg	1
CM035	Madagascar	Toamasina	Analanjirofo	Maroantsetra	Ambinanitelo	Ambalamahogo	2020-12-14	-15.3574	49.5461	82.7508	Hunting zone	National	Rodentia	Muridae	Rattus	Rattus rattus	M	2	0	0	2	0	0	0	neg	neg	neg	neg	1
CM036	Madagascar	Toamasina	Analanjirofo	Maroantsetra	Ambinanitelo	Ambalamahogo	2020-12-14	-15.358	49.5463	77.3345	Hunting zone	SH	Soricomorpha	Soricidae	Suncus	Suncus murinus	M	0	0	0	0	0	0	0	neg	neg	neg	neg	1
CM037	Madagascar	Toamasina	Analanjirofo	Maroantsetra	Ambinanitelo	Ambalamahogo	2020-12-14	-15.357	49.5465	64.7369	Hunting zone	National	Rodentia	Muridae	Rattus	Rattus rattus	F	0	0	0	0	0	0	0	neg	neg	neg	neg	1
CM038	Madagascar	Toamasina	Analanjirofo	Maroantsetra	Ambinanitelo	Ambalamahogo	2020-12-15	-15.3576	49.5467	67.2575	Hunting zone	National	Afroscoricida	Tenrecidae	Setifer	Setifer setosus	M	0	0	0	0	0	0	0	neg	neg	neg	neg	1
CM039	Madagascar	Toamasina	Analanjirofo	Maroantsetra	Ambinanitelo	Ambalamahogo	2020-12-15	-15.3572	49.5466	86.633	Hunting zone	National	Afroscoricida	Tenrecidae	Setifer	Setifer setosus	F	0	0	0	0	0	0	0	neg	neg	neg	neg	1
CM040	Madagascar	Toamasina	Analanjirofo	Maroantsetra	Ambinanitelo	Ambalamahogo	2020-12-15	-15.3577	49.5463	91.8255	Hunting zone	National	Afroscoricida	Tenrecidae	Setifer	Setifer setosus	F	0	0	0	0	0	0	0	NA	NA	neg	neg	1
CM041	Madagascar	Toamasina	Analanjirofo	Maroantsetra	Ambinanitelo	Ambalamahogo	2020-12-16	-15.3577	49.5466	66.1106	Hunting zone	SH	Rodentia	Muridae	Rattus	Rattus rattus	M	0	0	0	0	0	0	0	neg	neg	neg	neg	1
CM042	Madagascar	Toamasina	Analanjirofo	Maroantsetra	Ambinanitelo	Ambalamahogo	2020-12-18	-15.3576	49.5466	96.4948	Village	National	Rodentia	Muridae	Rattus	Rattus rattus	M	1	1	0	0	0	0	0	neg	neg	neg	neg	1
CM043	Madagascar	Toamasina	Analanjirofo	Maroantsetra	Ambinanitelo	Ambalamahogo	2020-12-18	-15.3573	49.5466	77.4358	Village	National	Rodentia	Muridae	Rattus	Rattus rattus	M	0	0	0	0	0	0	0	neg	neg	neg	neg	1
CM044	Madagascar	Toamasina	Analanjirofo	Maroantsetra	Ambinanitelo	Ambalamahogo	2020-12-18	-15.3555	49.5571	25.3826	Village	SH	Rodentia	Muridae	Rattus	Rattus rattus	F	0	0	0	0	0	0	0	neg	neg	neg	neg	1
CM045	Madagascar	Toamasina	Analanjirofo	Maroantsetra	Ambinanitelo	Ambalamahogo	2020-12-18	-15.3552	49.5553	19.3217	Village	National	Rodentia	Muridae	Rattus	Rattus rattus	M	0	0	0	0	0	0	0	neg	neg	neg	neg	1
CM046	Madagascar	Toamasina	Analanjirofo	Maroantsetra	Ambinanitelo	Ambalamahogo	2020-12-18	-15.3553	49.5572	24.2464	Village	National	Rodentia	Muridae	Rattus	Rattus rattus	F	2	2	0	0	0	0	0	neg	neg	neg	neg	1
CM047	Madagascar	Toamasina	Analanjirofo	Maroantsetra	Ambinanitelo	Ambalamahogo	2020-12-18	-15.3556	49.5575	18.6674	Village	SH	Rodentia	Muridae	Rattus	Rattus rattus	M	0	0	0	0	0	0	0	neg	neg	neg	neg	1
CM048	Madagascar	Toamasina	Analanjirofo	Maroantsetra	Ambinanitelo	Ambalamahogo	2020-12-18	-15.3553	49.5576	24.922	Village	SH	Rodentia	Muridae	Rattus	Rattus rattus	F	0	0	0	0	0	0	0	neg	neg	neg	neg	1
CM049	Madagascar	Toamasina	Analanjirofo	Maroantsetra	Ambinanitelo	Ambalamahogo	2020-12-19	-15.355	49.5579	20.3106	Village	SH	Rodentia	Muridae	Rattus	Rattus rattus	M	0	0	0	0	0	0	0	neg	neg	neg	neg	1
CM050	Madagascar	Toamasina	Analanjirofo	Maroantsetra	Ambinanitelo	Ambalamahogo	2020-12-19	-15.3548	49.5578	16.1942	Village	National	Rodentia	Muridae	Rattus	Rattus rattus	F	0	0	0	0	0	0	0	neg	neg	neg	neg	1
CM051	Madagascar	Toamasina	Analanjirofo	Maroantsetra	Ambinanitelo	Ambalamahogo	2020-12-19	-15.3552	49.5552	26.4801	Village	SH	Rodentia	Muridae	Rattus	Rattus rattus	F	0	0	0	0	0	0	0	neg	neg	neg	neg	1
CM052	Madagascar	Toamasina	Analanjirofo	Maroantsetra	Ambinanitelo	Ambalamahogo	2020-12-19	-15.3555	49.5567	35.302	Village	National	Rodentia	Muridae	Rattus	Rattus rattus	M	0	0	0	0	0	0	0	neg	neg	neg	neg	1
CM053	Madagascar	Toamasina	Analanjirofo	Maroantsetra	Ambinanitelo	Ambalamahogo	2020-12-19	-15.3553	49.5572	24.2464	Village	SH	Rodentia	Muridae	Rattus	Rattus rattus	F	0	0	0	0	0	0	0	neg	neg	neg	neg	1
CM054	Madagascar	Toamasina	Analanjirofo	Maroantsetra	Ambinanitelo	Ambalamahogo	2020-12-20	-15.3553	49.5576	24.922	Village	National	Rodentia	Muridae	Rattus	Rattus rattus	M	4	4	0	0	0	0	0	neg	neg	neg	neg	1
CM055	Madagascar	Toamasina	Analanjirofo	Maroantsetra	Ambinanitelo	Ambalamahogo	2020-12-20	-15.3549	49.5577	26.2657	Village	SH	Rodentia	Muridae	Rattus	Rattus rattus	M	0	0	0	0	0	0	0	neg	neg	neg	neg	1
CM056	Madagascar	Toamasina	Analanjirofo	Maroantsetra	Ambinanitelo	Ambalamahogo	2020-12-20	-15.3556	49.5565	12.6476	Village	National	Rodentia	Muridae	Rattus	Rattus rattus	F	1	1	0	0	0	0	0	neg	neg	neg	neg	1
CM057	Madagascar	Toamasina	Analanjirofo	Maroantsetra	Ambinanitelo	Ambalamahogo	2020-12-20	-15.3556	49.5565	12.6476	Village	SH	Rodentia	Muridae	Rattus	Rattus rattus	M	1	1	0	0	0	0	0	neg	neg	neg	neg	1
CM058	Madagascar	Toamasina	Analanjirofo	Maroantsetra	Ambinanitelo	Ambalamahogo	2020-12-20	-15.3549	49.5577	25.2591	Village	SH	Rodentia	Muridae	Rattus	Rattus rattus	M	1	1	0	0	0	0	0	neg	neg	neg	neg	1
CM059	Madagascar	Toamasina	Analanjirofo	Maroantsetra	Ambinanitelo	Ambalamahogo	2020-12-20	-15.3553	49.5565	17.9196	Village	SH	Rodentia	Muridae	Rattus	Rattus rattus	M	0	0	0	0	0	0	0	neg	neg	neg	neg	1
CM060	Madagascar	Toamasina	Analanjirofo	Maroantsetra	Ambinanitelo	Ambalamahogo	2020-12-20	-15.3555	49.5567	33.7324	Village	SH	Rodentia	Muridae	Rattus	Rattus rattus	M	0	0	0	0	0	0	0	neg	neg	neg	neg	1
CM061	Madagascar	Toamasina	Analanjirofo	Maroantsetra	Ambinanitelo	Ambalamahogo	2020-12-20	-15.3555	49.5572	65.4236	Village	SH	Rodentia	Muridae	Rattus	Rattus rattus	F	0	0	0	0	0	0	0	neg	neg	neg	neg	1
CM062	Madagascar	Toamasina	Analanjirofo	Maroantsetra	Ambinanitelo	Ambalamahogo	2020-12-20	-15.3556	49.5571	34.993	Village	National	Rodentia	Muridae	Rattus	Rattus rattus	F	7	7	0	0	0	0	0	neg	neg	neg	neg	1
CM063	Madagascar	Toamasina	Analanjirofo	Maroantsetra	Ambinanitelo	Ambalamahogo	2020-12-20	-15.3553	49.5572	24.2464	Village	SH	Rodentia	Muridae	Rattus	Rattus rattus	M	1	1	0	0	0	0	0	neg	neg	neg	neg	1
CM064	Madagascar	Toamasina	Analanjirofo	Maroantsetra	Ambinanitelo	Ambalamahogo	2020-12-20	-15.3553	49.5576	24.922	Village	SH	Rodentia	Muridae	Rattus	Rattus rattus	M	0	0	0	0	0	0	0	neg	neg	neg	neg	1
CM065	Madagascar	Toamasina	Analanjirofo	Maroantsetra	Ambinanitelo	Ambalamahogo	2020-12-20	-15.3553	49.5576	22.8388	Village	National	Rodentia	Muridae	Rattus	Rattus rattus	M	0	0	0	0	0	0	0	neg	neg	neg	neg	1
CM066	Madagascar	Toamasina	Analanjirofo	Maroantsetra	Ambinanitelo	Ambalamahogo	2020-12-21	-15.3549	49.5577	26.2657	Village	National	Rodentia	Muridae	Rattus	Rattus rattus	F	1	1	0	0	0	0	0	neg	neg	neg	neg	1
CM067	Madagascar	Toamasina	Analanjirofo	Maroantsetra	Ambinanitelo	Ambalamahogo	2020-12-21	-15.3551	49.5577	27.3381	Village	National	Rodentia	Muridae	Rattus	Rattus rattus	F	0	0	0	0	0	0	0	neg	neg	neg	neg	1
CM068	Madagascar	Toamasina	Analanjirofo	Maroantsetra	Ambinanitelo	Ambalamahogo	2020-12-21	-15.3556	49.5565	12.6476	Village	SH	Rodentia	Muridae	Rattus	Rattus rattus	M	0	0	0	0	0	0	0	neg	neg	neg	neg	1
CM069	Madagascar	Toamasina	Analanjirofo	Maroantsetra	Ambinanitelo	Ambalamahogo	2020-12-21	-15.3548	49.5562	27.7008	Village	National	Rodentia	Muridae	Rattus	Rattus rattus	F	0	0	0	0	0	0	0	neg	neg	neg	neg	1
CM070	Madagascar	Toamasina	Analanjirofo	Maroantsetra	Ambinanitelo	Ambalamahogo	2020-12-22	-15.3554	49.5555	21.2252	Village	SH	Rodentia	Muridae	Rattus	Rattus rattus	F	0	0	0	0	0	0	0	neg	neg	neg	neg	1
CM071	Madagascar	Toamasina	Analanjirofo	Maroantsetra	Ambinanitelo	Ambalamahogo	2020-12-22	-15.3551	49.5575	27.7646	Village	SH	Rodentia	Muridae	Rattus	Rattus rattus	M	0	0	0	0	0	0	0	neg	neg	neg	neg	1
CM072	Madagascar	Toamasina	Analanjirofo	Maroantsetra	Ambinanitelo	Ambalamahogo	2020-12-22	-15.3552	49.5572	48.4333	Village	National	Rodentia	Muridae	Rattus	Rattus rattus	M	0	0	0	0	0	0	0	neg	neg	neg	neg	1
CM073	Madagascar	Toamasina	Analanjirofo	Maroantsetra	Ambinanitelo	Ambalamahogo	2020-12-22	-15.3556	49.5565	12.6476	Village	SH	Soricomorpha	Soricidae	Suncus	Suncus murinus	F	0	0	0	0	0	0	0	neg	neg	neg	neg	1
CM074	Madagascar	Toamasina	Analanjirofo	Maroantsetra	Ambinanitelo	Ambalamahogo	2020-12-22	-15.3551	49.558	35.5009	Village	SH	Soricomorpha	Soricidae	Suncus	Suncus murinus	F	0	0	0	0	0	0	0	neg	neg	neg	neg	1
CM075	Madagascar	Toamasina	Analanjirofo	Maroantsetra	Ambinanitelo	Ambalamahogo	2020-12-22	-15.355	49.5581	20.2619	Village	SH	Rodentia	Muridae	Rattus	Rattus rattus	M	0	0	0	0	0	0	0	neg	neg	neg	neg	1
CM076	Madagascar	Toamasina	Analanjirofo	Maroantsetra	Ambinanitelo	Ambalamahogo	2020-12-22	-15.3549	49.5581	14.8386	Village	SH	Soricomorpha	Soricidae	Suncus	Suncus murinus	F	0	0	0	0	0	0	0	neg	neg	neg	neg	1
CM077	Madagascar	Toamasina	Analanjirofo	Maroantsetra	Ambinanitelo	Ambalamahogo	2020-12-22	-15.3561	49.5568	43.3475	Village	SH	Rodentia	Muridae	Rattus	Rattus rattus	M	1	1	0	0	0	0	0	neg	neg	neg	neg	1
CM078	Madagascar	Toamasina	Analanjirofo	Maroantsetra	Ambinanitelo	Ambalamahogo	2020-12-22	-15.3561	49.5573	35.5264	Village	National	Rodentia	Muridae	Rattus	Rattus rattus	F	0	0	0	0	0	0	0	neg	neg	neg	neg	1
CM079	Madagascar	Toamasina	Analanjirofo	Maroantsetra	Ambinanitelo	Ambalamahogo	2020-12-23	-15.3551	49.5587	28.9157	Village	SH	Soricomorpha	Soricidae	Suncus	Suncus murinus	M	0	0	0	0	0	0	0	neg	neg	neg	neg	1
CM080	Madagascar	Toamasina	Analanjirofo	Maroantsetra	Ambinanitelo	Ambalamahogo	2020-12-23	-15.355	49.5586	25.4669	Village	SH	Rodentia	Muridae	Rattus	Rattus rattus	F	0	0	0	0	0	0	0	neg	neg	neg	neg	1
CM081	Madagascar	Toamasina	Analanjirofo	Maroantsetra	Ambinanitelo	Ambalamahogo	2020-12-23	-15.3549	49.5581	14.8386	Village	National	Rodentia	Muridae	Rattus	Rattus rattus	F	0	0	0	0	0	0	0	neg	neg	neg	neg	1
CM082	Madagascar	Toamasina	Analanjirofo	Maroantsetra	Ambinanitelo	Ambalamahogo	2020-12-24	-15.355	49.5586	25.4669	Village	National	Rodentia	Muridae	Rattus	Rattus rattus	M	0	0	0	0	0	0	0	neg	neg	neg	neg	1
CM083	Madagascar	Toamasina	Analanjirofo	Maroantsetra	Ambinanitelo	Ambalamahogo	2020-12-24	-15.3566	49.5571	54.1032	Village	National	Rodentia	Muridae	Rattus	Rattus rattus	F	0	0	0	0	0	0	0	neg	neg	neg	neg	1
CM084	Madagascar	Toamasina	Analanjirofo	Maroantsetra	Ambinanitelo	Ambalamahogo	2020-12-24	-15.3563	49.557	41.107	Village	SH	Soricomorpha	Soricidae	Suncus	Suncus murinus	M	0	0	0	0	0	0	0	neg	neg	neg	neg	1
CM085	Madagascar	Toamasina	Analanjirofo	Maroantsetra	Ambinanitelo	Ambalamahogo	2020-12-24	-15.3551	49.558	35.5009	Village	National	Rodentia	Muridae	Rattus	Rattus rattus	F	0	0	0	0	0	0	0	neg	neg	neg	neg	1
CM086	Madagascar	Toamasina	Analanjirofo	Maroantsetra	Ambinanitelo	Ambalamahogo	2020-12-24	-15.355	49.5581	20.2619	Village	SH	Rodentia	Muridae	Rattus	Rattus rattus	F	0	0	0	0	0	0	0	neg	neg	neg	neg	1
CM087	Madagascar	Toamasina	Analanjirofo	Maroantsetra	Ambinanitelo	Ambalamahogo	2020-12-24	-15.355	49.5583	25.4111	Village	SH	Rodentia	Muridae	Rattus	Rattus rattus	F	0	0	0	0	0	0	0	neg	neg	neg	neg	1
CM088	Madagascar	Toamasina	Analanjirofo	Maroantsetra	Ambinanitelo	Ambalarano	2021-01-24	-15.3554	49.5572	23.2458	Hunting zone	National	Rodentia	Muridae	Rattus	Rattus rattus	M	0	0	0	0	0	0	0	neg	neg	neg	neg	1
CM089	Madagascar	Toamasina	Analanjirofo	Maroantsetra	Ambinanitelo	Ambalarano	2021-01-24	-15.3554	49.5588	29.875	Hunting zone	National	Rodentia	Muridae	Rattus	Rattus rattus	M	0	0	0	0	0	0	0	neg	neg	neg	neg	1
CM090	Madagascar	Toamasina	Analanjirofo	Maroantsetra	Ankofa	Ambalarano	2021-01-26	-15.421	49.6065	127.153	Hunting zone	SH	Rodentia	Nesomyidae	Eliurus	Eilurus webbi	F	0	0	0	0	0	0	0	neg	neg	neg	neg	1
CM091	Madagascar	Toamasina	Analanjirofo	Maroantsetra	Ankofa	Ambalarano	2021-01-27	-15.4201	49.6061	156.653	Hunting zone	National	Rodentia	Muridae	Rattus	Rattus rattus	M	0	0	0	0	0	0	0	neg	neg	neg	neg	1
CM092	Madagascar	Toamasina	Analanjirofo	Maroantsetra	Ankofa	Ambalarano	2021-01-27	-15.4211	49.6063	149.271	Hunting zone	National	Rodentia	Nesomyidae	Eliurus	Eilurus webbi	F	0	0	0	0	0	0	0	neg	neg	neg	neg	1
CM093	Madagascar	Toamasina	Analanjirofo	Maroantsetra	Ankofa	Ambalarano	2021-01-29	-15.4362	49.6252	25.5764	Village	SH	Rodentia	Muridae	Rattus	Rattus rattus	F	0	0	0	0	0	0	0	neg	neg	neg	neg	1
CM094	Madagascar	Toamasina	Analanjirofo	Maroantsetra	Ankofa	Ambalarano	2021-01-29	-15.421	49.6065	151.223	Village	National	Rodentia	Muridae	Rattus	Rattus rattus	F	0	0	0	0	0	0	0	neg	neg	neg	neg	1
CM095	Madagascar	Toamasina	Analanjirofo	Maroantsetra	Ankofa	Ambalarano	2021-01-29	-15.4365	49.6244	14.7014	Village	National	Rodentia	Muridae	Rattus	Rattus rattus	F	0	0	0	0	0	0	0	neg	neg	neg	neg	1
CM096	Madagascar	Toamasina	Analanjirofo	Maroantsetra	Ankofa	Ambalarano	2021-01-29	-15.4365	49.6248	49.54	Village	SH	Rodentia	Muridae	Rattus	Rattus rattus	M	0	0	0	0	0	0	0	neg	neg	neg	neg	1
CM097	Madagascar	Toamasina	Analanjirofo	Maroantsetra	Ankofa	Ambalarano	2021-01-30	-15.4363	49.625	23.7943	Village	SH	Rodentia	Muridae	Rattus	Rattus rattus	F	0	0	0	0	0	0	0	neg	neg	neg	neg	1
CM098	Madagascar	Toamasina	Analanjirofo	Maroantsetra	Ankofa	Ambalarano	2021-01-30	-15.4362	49.6261	22.8955	Village	SH	Rodentia	Muridae	Rattus	Rattus rattus	M	0	0	0	0	0	0	0	neg	neg	neg	neg	1
CM099	Madagascar	Toamasina	Analanjirofo	Maroantsetra	Ankofa	Ambalarano	2021-01-30	-15.4364	49.6247	16.382	Village	National	Rodentia	Muridae	Rattus	Rattus rattus	M	0	0	0	0	0	0	0	neg	neg	neg	neg	1
CM100	Madagascar	Toamasina	Analanjirofo	Maroantsetra	Ankofa	Ambalarano	2021-01-30	-15.4211	49.6063	149.271	Village	National	Rodentia	Muridae	Rattus	Rattus norvegicus	M	0	0	0	0	0	0	0	neg	neg	neg	neg	1
CM101	Madagascar	Toamasina	Analanjirofo	Maroantsetra	Ankofa	Ambalarano	2021-01-30	-15.4366	49.625	20.5591	Village	National	Rodentia	Muridae	Rattus	Rattus rattus	F	0	0	0	0	0	0	0	neg	neg	neg	neg	1
CM102	Madagascar	Toamasina	Analanjirofo	Maroantsetra	Ankofa	Ambalarano	2021-01-30	-15.4368	49.6248	15.9269	Village	National	Rodentia	Muridae	Rattus	Rattus rattus	M	0	0	0	0	0	0	0	neg	neg	neg	neg	1
CM103	Madagascar	Toamasina	Analanjirofo	Maroantsetra	Ankofa	Ambalarano	2021-01-30	-15.437	49.6249	15.5087	Village	SH	Rodentia	Muridae	Rattus	Rattus rattus	M	0	0	0	0	0	0	0	neg	neg	neg	neg	1
CM104	Madagascar	Toamasina	Analanjirofo	Maroantsetra	Ankofa	Ambalarano	2021-01-31	-15.4369	49.6245	14.7083	Village	SH	Rodentia	Muridae	Rattus	Rattus rattus	F	0	0	0	0	0	0	0	neg	neg	neg	neg	1
CM105	Madagascar	Toamasina	Analanjirofo	Maroantsetra	Ankofa	Ambalarano	2021-01-31	-15.4369	49.6245	14.533	Village	SH	Rodentia	Muridae	Rattus	Rattus rattus	M	0	0	0	0	0	0	0	neg	neg	neg	neg	1
CM106	Madagascar	Toamasina	Analanjirofo	Maroantsetra	Ankofa	Ambalarano	2021-01-31	-15.4364	49.6247	16.382	Village	SH	Rodentia	Muridae	Rattus	Rattus rattus	F	0	0	0	0	0	0	0	neg	neg	neg	neg	1
CM107	Madagascar	Toamasina	Analanjirofo	Maroantsetra	Ankofa	Ambalarano	2021-01-31	-15.4365	49.6244	14.7014	Village	National	Rodentia	Muridae	Rattus	Rattus rattus	F	0	0	0	0	0	0	0	neg	neg	neg	neg	1
CM108	Madagascar	Toamasina	Analanjirofo	Maroantsetra	Ankofa	Ambalarano	2021-01-31	-15.4363	49.6256	14.8852	Village	SH	Rodentia	Muridae	Rattus	Rattus rattus	M	0	0	0	0	0	0	0	neg	neg	neg	neg	1
CM109	Madagascar	Toamasina	Analanjirofo	Maroantsetra	Ankofa	Ambalarano	2021-01-31	-15.4362	49.6252	25.5764	Village	SH	Rodentia	Muridae	Rattus	Rattus rattus	M	0	0	0	0	0	0	0	neg	neg	neg	neg	1
CM110	Madagascar	Toamasina	Analanjirofo	Maroantsetra	Ankofa	Ambalarano	2021-01-31	-15.436	49.6253	11.656	Village	National	Rodentia	Muridae	Rattus	Rattus rattus	F	0	0	0	0	0	0	0	neg	neg	neg	neg	1
CM111	Madagascar	Toamasina	Analanjirofo	Maroantsetra	Ankofa	Ambalarano	2021-01-31	-15.4362	49.6252	18.0725	Village	National	Rodentia	Muridae	Rattus	Rattus rattus	F	0	0	0	0	0	0	0	neg	neg	neg	neg	1
CM112	Madagascar	Toamasina	Analanjirofo	Maroantsetra	Ankofa	Ambalarano	2021-02-01	-15.4366	49.625	20.5591	Village	National	Rodentia	Muridae	Rattus	Rattus rattus	M	0	0	0	0	0	0	0	neg	neg	neg	neg	1
CM113	Madagascar	Toamasina	Analanjirofo	Maroantsetra	Ankofa	Ambalarano	2021-02-01	-15.4368	49.6248	15.9269	Village	National	Rodentia	Muridae	Rattus	Rattus rattus	F	0	0	0	0	0	0	0	neg	neg	neg	neg	1
CM114	Madagascar	Toamasina	Analanjirofo	Maroantsetra	Ankofa	Ambalarano	2021-02-01	-15.4364	49.6252	13.5222	Village	National	Rodentia	Muridae	Rattus	Rattus rattus	M	0	0	0	0	0	0	0	neg	neg	neg	neg	1
CM115	Madagascar	Toamasina	Analanjirofo	Maroantsetra	Ankofa	Ambalarano	2021-02-01	-15.4362	49.6252	25.5764	Village	National	Rodentia	Muridae	Rattus	Rattus norvegicus	M	0	0	0	0	0	0	0	neg	neg	neg	neg	1
CM116	Madagascar	Toamasina	Analanjirofo	Maroantsetra	Ankofa	Ambalarano	2021-02-01	-15.4369	49.6245	14.7083	Village	National	Rodentia	Muridae	Rattus	Rattus rattus	M	0	0	0	0	0	0	0	neg	neg	neg	neg	1
CM117	Madagascar	Toamasina	Analanjirofo	Maroantsetra	Ankofa	Ambalarano	2021-02-01	-15.4369	49.6245	13.8426	Village	SH	Rodentia	Muridae	Rattus	Rattus rattus	F	0	0	0	0	0	0	0	neg	neg	neg	neg	1
CM118	Madagascar	Toamasina	Analanjirofo	Maroantsetra	Ankofa	Ambalarano	2021-02-01	-15.436	49.6252	5.70928	Village	SH	Rodentia	Muridae	Rattus	Rattus rattus	M	0	0	0	0	0	0	0	neg	neg	neg	neg	1
CM119	Madagascar	Toamasina	Analanjirofo	Maroantsetra	Ankofa	Ambalarano	2021-02-01	-15.4365	49.6244	14.7014	Village	SH	Soricomorpha	Soricidae	Suncus	Suncus murinus	F	0	0	0	0	0	0	0	neg	neg	neg	neg	1
CM120	Madagascar	Toamasina	Analanjirofo	Maroantsetra	Ankofa	Ambalarano	2021-02-01	-15.436	49.6253	11.656	Village	SH	Soricomorpha	Soricidae	Suncus	Suncus murinus	M	0	0	0	0	0	0	0	neg	neg	neg	neg	1
CM121	Madagascar	Toamasina	Analanjirofo	Maroantsetra	Ankofa	Ambodivoangy	2021-02-07	-15.4366	49.6246	14.6335	Hunting zone	National	Rodentia	Muridae	Rattus	Rattus norvegicus	F	0	0	0	0	0	0	0	neg	neg	neg	neg	1
CM122	Madagascar	Toamasina	Analanjirofo	Maroantsetra	Ankofa	Ambodivoangy	2021-02-07	-15.4366	49.6246	14.6335	Hunting zone	National	Rodentia	Muridae	Rattus	Rattus rattus	M	0	0	0	0	0	0	0	neg	neg	neg	neg	1
CM123	Madagascar	Toamasina	Analanjirofo	Maroantsetra	Ankofa	Ambodivoangy	2021-02-07	-15.2713	49.6022	352.956	Hunting zone	SH	Rodentia	Muridae	Rattus	Rattus rattus	F	0	0	0	0	0	0	0	neg	neg	neg	neg	1
CM124	Madagascar	Toamasina	Analanjirofo	Maroantsetra	Ambinanitelo	Ambodivoangy	2021-02-07	-15.2704	49.6028	333.877	Hunting zone	National	Rodentia	Muridae	Rattus	Rattus rattus	F	0	0	0	0	0	0	0	neg	neg	neg	neg	1
CM125	Madagascar	Toamasina	Analanjirofo	Maroantsetra	Ambinanitelo	Ambodivoangy	2021-02-08	-15.2702	49.602	359.096	Hunting zone	National	Afroscoricida	Tenrecidae	Setifer	Setifer setosus	M	0	0	0	0	0	0	0	neg	neg	neg	neg	1
CM126	Madagascar	Toamasina	Analanjirofo	Maroantsetra	Ambinanitelo	Ambodivoangy	2021-02-09	-15.2714	49.6028	318.399	Hunting zone	National	Rodentia	Muridae	Rattus	Rattus rattus	M	0	0	0	0	0	0	0	neg	neg	neg	neg	1
CM127	Madagascar	Toamasina	Analanjirofo	Maroantsetra	Ambinanitelo	Ambodivoangy	2021-02-09	-15.2702	49.6026	341.858	Hunting zone	SH	Rodentia	Muridae	Rattus	Rattus rattus	F	0	0	0	0	0	0	0	neg	neg	neg	neg	1
CM128	Madagascar	Toamasina	Analanjirofo	Maroantsetra	Ambinanitelo	Ambodivoangy	2021-02-09	-15.2714	49.6028	318.399	Hunting zone	National	Afroscoricida	Tenrecidae	Setifer	Setifer setosus	M	0	0	0	0	0	0	0	neg	neg	neg	neg	1
CM129	Madagascar	Toamasina	Analanjirofo	Maroantsetra	Ambinanitelo	Ambodivoangy	2021-02-12	-15.2702	49.602	359.096	Village	SH	Rodentia	Muridae	Rattus	Rattus rattus	F	0	0	0	0	0	0	0	neg	neg	neg	neg	1
CM130	Madagascar	Toamasina	Analanjirofo	Maroantsetra	Ambinanitelo	Ambodivoangy	2021-02-12	-15.2715	49.6026	333.86	Village	SH	Rodentia	Muridae	Rattus	Rattus rattus	F	0	0	0	0	0	0	0	neg	neg	neg	neg	1
CM131	Madagascar	Toamasina	Analanjirofo	Maroantsetra	Ambinanitelo	Ambodivoangy	2021-02-12	-15.2961	49.6132	24.1883	Village	National	Rodentia	Muridae	Rattus	Rattus rattus	M	0	0	0	0	0	0	0	neg	neg	neg	neg	1
CM132	Madagascar	Toamasina	Analanjirofo	Maroantsetra	Ambinanitelo	Ambodivoangy	2021-02-12	-15.2965	49.6126	23.4518	Village	National	Rodentia	Muridae	Rattus	Rattus rattus	M	0	0	0	0	0	0	0	neg	neg	neg	neg	1
CM133	Madagascar	Toamasina	Analanjirofo	Maroantsetra	Ambinanitelo	Ambodivoangy	2021-02-13	-15.2967	49.6117	20.7159	Village	SH	Rodentia	Muridae	Rattus	Rattus rattus	F	0	0	0	0	0	0	0	neg	neg	neg	neg	1
CM134	Madagascar	Toamasina	Analanjirofo	Maroantsetra	Ambinanitelo	Ambodivoangy	2021-02-13	-15.2979	49.6131	24.7578	Village	SH	Rodentia	Muridae	Rattus	Rattus rattus	F	0	0	0	0	0	0	0	neg	neg	neg	neg	1
CM135	Madagascar	Toamasina	Analanjirofo	Maroantsetra	Ambinanitelo	Ambodivoangy	2021-02-13	-15.2967	49.6127	28.3214	Village	National	Rodentia	Muridae	Rattus	Rattus norvegicus	M	0	0	0	0	0	0	0	neg	neg	neg	neg	1
CM136	Madagascar	Toamasina	Analanjirofo	Maroantsetra	Ambinanitelo	Ambodivoangy	2021-02-14	-15.297	49.6122	26.3565	Village	National	Rodentia	Muridae	Rattus	Rattus rattus	F	0	0	0	0	0	0	0	neg	neg	neg	neg	1
CM137	Madagascar	Toamasina	Analanjirofo	Maroantsetra	Ambinanitelo	Ambodivoangy	2021-02-14	-15.2968	49.6117	24.8932	Village	SH	Rodentia	Muridae	Rattus	Rattus norvegicus	M	0	0	0	0	0	0	0	neg	neg	neg	neg	1
CM138	Madagascar	Toamasina	Analanjirofo	Maroantsetra	Ambinanitelo	Ambodivoangy	2021-02-14	-15.2954	49.614	20.3825	Village	SH	Rodentia	Muridae	Rattus	Rattus rattus	M	0	0	0	0	0	0	0	neg	neg	neg	neg	1
CM139	Madagascar	Toamasina	Analanjirofo	Maroantsetra	Ambinanitelo	Ambodivoangy	2021-02-14	-15.2957	49.6139	23.2907	Village	National	Rodentia	Muridae	Rattus	Rattus rattus	F	0	0	0	0	0	0	0	neg	neg	neg	neg	1
CM140	Madagascar	Toamasina	Analanjirofo	Maroantsetra	Ambinanitelo	Ambodivoangy	2021-02-14	-15.2967	49.6127	28.3214	Village	SH	Rodentia	Muridae	Rattus	Rattus rattus	M	0	0	0	0	0	0	0	neg	neg	neg	neg	1
CM141	Madagascar	Toamasina	Analanjirofo	Maroantsetra	Ambinanitelo	Ambodivoangy	2021-02-14	-15.2966	49.6132	25.3803	Village	SH	Rodentia	Muridae	Rattus	Rattus rattus	M	0	0	0	0	0	0	0	neg	neg	neg	neg	1
CM142	Madagascar	Toamasina	Analanjirofo	Maroantsetra	Ambinanitelo	Ambodivoangy	2021-02-14	-15.2965	49.6126	23.4518	Village	SH	Rodentia	Muridae	Rattus	Rattus rattus	F	0	0	0	0	0	0	0	neg	neg	neg	neg	1
CM143	Madagascar	Toamasina	Analanjirofo	Maroantsetra	Ambinanitelo	Ambodivoangy	2021-02-14	-15.2967	49.6128	23.0964	Village	SH	Rodentia	Muridae	Rattus	Rattus rattus	M	0	0	0	0	0	0	0	neg	neg	neg	neg	1
CM144	Madagascar	Toamasina	Analanjirofo	Maroantsetra	Ambinanitelo	Ambodivoangy	2021-02-14	-15.2967	49.6127	28.3214	Village	National	Rodentia	Muridae	Rattus	Rattus norvegicus	F	0	0	0	0	0	0	0	neg	neg	neg	neg	1
CM145	Madagascar	Toamasina	Analanjirofo	Maroantsetra	Ambinanitelo	Ambodivoangy	2021-02-15	-15.2962	49.6135	22.884	Village	SH	Soricomorpha	Soricidae	Suncus	Suncus murinus	F	0	0	0	0	0	0	0	neg	neg	neg	neg	1
CM146	Madagascar	Toamasina	Analanjirofo	Maroantsetra	Ambinanitelo	Ambodivoangy	2021-02-15	-15.2956	49.6139	24.4572	Village	SH	Rodentia	Muridae	Rattus	Rattus rattus	M	0	0	0	0	0	0	0	neg	neg	neg	neg	1
CM147	Madagascar	Toamasina	Analanjirofo	Maroantsetra	Ambinanitelo	Ambodivoangy	2021-02-15	-15.2962	49.6135	22.884	Village	SH	Rodentia	Muridae	Rattus	Rattus rattus	F	0	0	0	0	0	0	0	neg	neg	neg	neg	1
CM148	Madagascar	Toamasina	Analanjirofo	Maroantsetra	Ambinanitelo	Ambodivoangy	2021-02-15	-15.2964	49.6134	27.2498	Village	National	Rodentia	Muridae	Rattus	Rattus rattus	F	0	0	0	0	0	0	0	neg	neg	neg	neg	1
CM149	Madagascar	Toamasina	Analanjirofo	Maroantsetra	Ambinanitelo	Ambodivoangy	2021-02-15	-15.2967	49.6127	28.3214	Village	National	Rodentia	Muridae	Rattus	Rattus rattus	F	0	0	0	0	0	0	0	neg	neg	neg	neg	1
CM150	Madagascar	Toamasina	Analanjirofo	Maroantsetra	Ambinanitelo	Ambodivoangy	2021-02-15	-15.2966	49.6134	21.0886	Village	National	Rodentia	Muridae	Rattus	Rattus rattus	F	0	0	0	0	0	0	0	neg	neg	neg	neg	1
CM151	Madagascar	Toamasina	Analanjirofo	Maroantsetra	Ambinanitelo	Ankiatombaka	2021-02-23	-15.2966	49.6131	22.4715	Hunting zone	National	Rodentia	Muridae	Rattus	Rattus rattus	F	0	0	0	0	0	0	0	neg	neg	neg	neg	1
CM152	Madagascar	Toamasina	Analanjirofo	Maroantsetra	Ambinanitelo	Ankiatombaka	2021-02-23	-15.2972	49.613	20.8127	Hunting zone	National	Rodentia	Muridae	Rattus	Rattus rattus	M	0	0	0	0	0	0	0	neg	neg	neg	neg	1
CM153	Madagascar	Toamasina	Analanjirofo	Maroantsetra	Ankiatombaka	Ankiatombaka	2021-02-23	-15.1862	49.4524	702.759	Hunting zone	SH	Rodentia	Muridae	Rattus	Rattus rattus	F	0	0	0	0	0	0	0	neg	neg	neg	neg	1
CM154	Madagascar	Toamasina	Analanjirofo	Maroantsetra	Ankiatombaka	Ankiatombaka	2021-02-26	-15.1857	49.4515	741.929	Hunting zone	SH	Rodentia	Muridae	Rattus	Rattus rattus	F	0	0	0	0	0	0	0	neg	neg	neg	neg	1
CM155	Madagascar	Toamasina	Analanjirofo	Maroantsetra	Ankiatombaka	Ankiatombaka	2021-02-28	-15.1856	49.4515	738.134	Village	National	Rodentia	Muridae	Rattus	Rattus rattus	M	0	0	0	0	0	0	0	neg	neg	neg	neg	1
CM156	Madagascar	Toamasina	Analanjirofo	Maroantsetra	Ankiatombaka	Ankiatombaka	2021-02-28	-15.1863	49.4517	711.152	Village	SH	Rodentia	Muridae	Rattus	Rattus rattus	M	0	0	0	0	0	0	0	neg	neg	neg	neg	1
CM157	Madagascar	Toamasina	Analanjirofo	Maroantsetra	Ankiatombaka	Ankiatombaka	2021-02-28	-15.1812	49.4158	697.376	Village	National	Rodentia	Muridae	Rattus	Rattus rattus	M	0	0	0	0	0	0	0	neg	neg	neg	neg	1
CM158	Madagascar	Toamasina	Analanjirofo	Maroantsetra	Ankiatombaka	Ankiatombaka	2021-02-28	-15.1811	49.4159	692.358	Village	National	Rodentia	Muridae	Rattus	Rattus rattus	M	0	0	0	0	0	0	0	neg	neg	neg	neg	1
CM159	Madagascar	Toamasina	Analanjirofo	Maroantsetra	Ankiatombaka	Ankiatombaka	2021-03-01	-15.1808	49.4159	698.359	Village	SH	Soricomorpha	Soricidae	Suncus	Suncus murinus	M	0	0	0	0	0	0	0	neg	neg	neg	neg	1
CM160	Madagascar	Toamasina	Analanjirofo	Maroantsetra	Ankiatombaka	Ankiatombaka	2021-03-02	-15.181	49.4152	702.316	Village	SH	Soricomorpha	Soricidae	Suncus	Suncus murinus	M	0	0	0	0	0	0	0	neg	neg	neg	neg	1
CM161	Madagascar	Toamasina	Analanjirofo	Maroantsetra	Ankiatombaka	Ankiatombaka	2021-03-02	-15.1808	49.4158	700.43	Village	SH	Rodentia	Muridae	Rattus	Rattus rattus	M	0	0	0	0	0	0	0	neg	neg	neg	neg	1
CM162	Madagascar	Toamasina	Analanjirofo	Maroantsetra	Ankiatombaka	Ankiatombaka	2021-03-02	-15.1811	49.4156	700.315	Village	National	Rodentia	Muridae	Rattus	Rattus rattus	F	0	0	0	0	0	0	0	neg	neg	neg	neg	1
CM163	Madagascar	Toamasina	Analanjirofo	Maroantsetra	Ankiatombaka	Ankiatombaka	2021-03-03	-15.1808	49.4159	693.961	Village	SH	Soricomorpha	Soricidae	Suncus	Suncus murinus	M	0	0	0	0	0	0	0	neg	neg	neg	neg	1
CM164	Madagascar	Toamasina	Analanjirofo	Maroantsetra	Ankiatombaka	Ankiatombaka	2021-03-03	-15.1808	49.4159	698.359	Village	SH	Soricomorpha	Soricidae	Suncus	Suncus murinus	F	0	0	0	0	0	0	0	neg	neg	neg	neg	1
CM165	Madagascar	Toamasina	Analanjirofo	Maroantsetra	Ankiatombaka	Ankiatombaka	2021-03-03	-15.1808	49.4159	693.961	Village	SH	Soricomorpha	Soricidae	Suncus	Suncus murinus	M	0	0	0	0	0	0	0	neg	neg	neg	neg	1
CM166	Madagascar	Toamasina	Analanjirofo	Maroantsetra	Ankiatombaka	Maitsiarongana	2021-03-18	-15.181	49.4152	694.294	Hunting zone	National	Rodentia	Muridae	Rattus	Rattus rattus	F	0	0	0	0	0	0	0	neg	neg	neg	neg	1
CM167	Madagascar	Toamasina	Analanjirofo	Maroantsetra	Ankiatombaka	Maitsiarongana	2021-03-19	-15.1811	49.4154	702.077	Hunting zone	SH	Rodentia	Muridae	Rattus	Rattus rattus	M	0	0	0	0	0	0	0	neg	neg	neg	neg	1
CM168	Madagascar	Toamasina	Analanjirofo	Maroantsetra	Maitsiarongana	Maitsiarongana	2021-03-20	-15.1901	49.4833	777.463	Hunting zone	National	Rodentia	Muridae	Rattus	Rattus rattus	M	0	0	0	0	0	0	0	neg	neg	neg	neg	1
CM169	Madagascar	Toamasina	Analanjirofo	Maroantsetra	Maitsiarongana	Maitsiarongana	2021-03-20	-15.1909	49.4831	802.811	Hunting zone	National	Rodentia	Muridae	Rattus	Rattus rattus	M	0	0	0	0	0	0	0	neg	neg	neg	neg	1
CM170	Madagascar	Toamasina	Analanjirofo	Maroantsetra	Maitsiarongana	Maitsiarongana	2021-03-20	-15.1892	49.4831	740.98	Hunting zone	National	Rodentia	Muridae	Rattus	Rattus rattus	M	0	0	0	0	0	0	0	neg	neg	neg	neg	1
CM171	Madagascar	Toamasina	Analanjirofo	Maroantsetra	Maitsiarongana	Maitsiarongana	2021-03-23	-15.1909	49.4831	804.1	Village	SH	Rodentia	Muridae	Rattus	Rattus rattus	M	0	0	0	0	0	0	0	neg	neg	neg	neg	1
CM172	Madagascar	Toamasina	Analanjirofo	Maroantsetra	Maitsiarongana	Maitsiarongana	2021-03-23	-15.1908	49.4831	804.36	Village	SH	Soricomorpha	Soricidae	Suncus	Suncus murinus	F	0	0	0	0	0	0	0	neg	neg	neg	neg	1
CM173	Madagascar	Toamasina	Analanjirofo	Maroantsetra	Maitsiarongana	Maitsiarongana	2021-03-23	-15.1878	49.4989	653.823	Village	SH	Rodentia	Muridae	Rattus	Rattus rattus	M	0	0	0	0	0	0	0	neg	neg	neg	neg	1
CM174	Madagascar	Toamasina	Analanjirofo	Maroantsetra	Maitsiarongana	Maitsiarongana	2021-03-24	-15.1878	49.4988	653.563	Village	SH	Rodentia	Muridae	Rattus	Rattus rattus	M	0	0	0	0	0	0	0	neg	neg	neg	neg	1
CM175	Madagascar	Toamasina	Analanjirofo	Maroantsetra	Maitsiarongana	Maitsiarongana	2021-03-24	-15.1882	49.4984	657.276	Village	National	Rodentia	Muridae	Rattus	Rattus rattus	M	0	0	0	0	0	0	0	neg	neg	neg	neg	1
CM176	Madagascar	Toamasina	Analanjirofo	Maroantsetra	Maitsiarongana	Maitsiarongana	2021-03-24	-15.1881	49.4999	651.726	Village	National	Rodentia	Muridae	Rattus	Rattus rattus	F	0	0	0	0	0	0	0	neg	neg	neg	neg	1
CM177	Madagascar	Toamasina	Analanjirofo	Maroantsetra	Maitsiarongana	Maitsiarongana	2021-03-24	-15.188	49.4994	652.98	Village	National	Rodentia	Muridae	Rattus	Rattus rattus	M	0	0	0	0	0	0	0	neg	neg	neg	neg	1
CM178	Madagascar	Toamasina	Analanjirofo	Maroantsetra	Maitsiarongana	Maitsiarongana	2021-03-24	-15.1879	49.4992	657.148	Village	National	Rodentia	Muridae	Rattus	Rattus rattus	F	0	0	0	0	0	0	0	neg	neg	neg	neg	1
CM179	Madagascar	Toamasina	Analanjirofo	Maroantsetra	Maitsiarongana	Maitsiarongana	2021-03-24	-15.1881	49.4987	654.76	Village	SH	Soricomorpha	Soricidae	Suncus	Suncus murinus	M	0	0	0	0	0	0	0	neg	neg	neg	neg	1
CM180	Madagascar	Toamasina	Analanjirofo	Maroantsetra	Maitsiarongana	Maitsiarongana	2021-03-25	-15.1879	49.4983	657.447	Village	SH	Soricomorpha	Soricidae	Suncus	Suncus murinus	F	0	0	0	0	0	0	0	neg	neg	neg	neg	1
CM181	Madagascar	Toamasina	Analanjirofo	Maroantsetra	Maitsiarongana	Maitsiarongana	2021-03-26	-15.188	49.4982	651.966	Village	SH	Rodentia	Muridae	Rattus	Rattus rattus	M	0	0	0	0	0	0	0	neg	neg	neg	neg	1
CM182	Madagascar	Toamasina	Analanjirofo	Maroantsetra	Maitsiarongana	Maitsiarongana	2021-03-26	-15.1882	49.4984	657.276	Village	SH	Rodentia	Muridae	Rattus	Rattus rattus	M	0	0	0	0	0	0	0	neg	neg	neg	neg	1
CM183	Madagascar	Toamasina	Analanjirofo	Maroantsetra	Maitsiarongana	Maitsiarongana	2021-03-26	-15.1879	49.4996	648.771	Village	SH	Rodentia	Muridae	Rattus	Rattus rattus	M	0	0	0	0	0	0	0	neg	neg	neg	neg	1
CM184	Madagascar	Toamasina	Analanjirofo	Maroantsetra	Maitsiarongana	Maitsiarongana	2021-03-29	-15.1879	49.4996	648.771	buffer zone	National	Rodentia	Muridae	Rattus	Rattus rattus	F	0	0	0	0	0	0	0	neg	neg	neg	neg	1
CM185	Madagascar	Toamasina	Analanjirofo	Maroantsetra	Maitsiarongana	Maitsiarongana	2021-03-29	-15.188	49.4982	651.966	buffer zone	SH	Rodentia	Muridae	Rattus	Rattus rattus	M	0	0	0	0	0	0	0	neg	neg	neg	neg	1
CM186	Madagascar	Toamasina	Analanjirofo	Maroantsetra	Maitsiarongana	Maitsiarongana	2021-03-30	-15.1817	49.5081	765.261	buffer zone	National	Rodentia	Muridae	Rattus	Rattus rattus	M	0	0	0	0	0	0	0	neg	neg	neg	neg	1
CM187	Madagascar	Toamasina	Analanjirofo	Maroantsetra	Maitsiarongana	Maitsiarongana	2021-03-30	-15.1813	49.5069	729.16	buffer zone	National	Rodentia	Muridae	Rattus	Rattus rattus	F	0	0	0	0	0	0	0	neg	neg	neg	neg	1
CM188	Madagascar	Toamasina	Analanjirofo	Maroantsetra	Maitsiarongana	Maitsiarongana	2021-03-31	-15.1818	49.5075	737.714	buffer zone	SH	Afroscoricida	Tenrecidae	Microgale	Nesogale talazaci	M	0	0	0	0	0	0	0	neg	neg	neg	neg	1
CM189	Madagascar	Toamasina	Analanjirofo	Maroantsetra	Maitsiarongana	Maitsiarongana	2021-03-31	-15.1819	49.5073	731.582	buffer zone	SH	Soricomorpha	Soricidae	Suncus	Suncus murinus	M	0	0	0	0	0	0	0	neg	neg	neg	neg	1
CM190	Madagascar	Toamasina	Analanjirofo	Maroantsetra	Maitsiarongana	Maitsiarongana	2021-03-31	-15.1816	49.5077	737.131	buffer zone	National	Rodentia	Muridae	Rattus	Rattus rattus	F	1	0	0	1	0	0	0	neg	neg	neg	neg	1
CM191	Madagascar	Toamasina	Analanjirofo	Maroantsetra	Maitsiarongana	Maitsiarongana	2021-04-01	-15.1818	49.5075	741.2	buffer zone	National	Rodentia	Muridae	Rattus	Rattus rattus	F	0	0	0	0	0	0	0	neg	neg	neg	neg	1
ADZ1	Madagascar	Mahajanga	Sofia	Mandritsara	Ambilobe	Andranokazo II	2022-07-25	-15.1818	49.507	751.1	House	SH	Rodentia	Muridae	Rattus	Rattus rattus	M	5	1	0	0	0	4	0	neg	neg	neg	neg	1
ADZ2	Madagascar	Mahajanga	Sofia	Mandritsara	Ambilobe	Andranokazo II	2022-07-25	-15.1818	49.507	712.145	House	SH	Rodentia	Muridae	Mus	Mus musculus	F	0	0	0	0	0	0	0	neg	neg	neg	neg	3
ADZ3	Madagascar	Mahajanga	Sofia	Mandritsara	Ambilobe	Andranokazo II	2022-07-25	-15.517456	48.985398	488	House	SH	Rodentia	Muridae	Mus	Mus musculus	F	0	0	0	0	0	0	0	neg	neg	neg	neg	3
ADZ4	Madagascar	Mahajanga	Sofia	Mandritsara	Ambilobe	Andranokazo II	2022-07-25	-15.517417	48.984987	483	House	SH	Rodentia	Muridae	Rattus	Rattus rattus	F	27	18	2	0	0	1	0	neg	neg	neg	neg	3
ADZ5	Madagascar	Mahajanga	Sofia	Mandritsara	Ambilobe	Andranokazo II	2022-07-25	-15.517549	48.984747	481	House	SH	Rodentia	Muridae	Rattus	Rattus rattus	M	21	18	3	0	0	0	0	neg	neg	neg	neg	3
ADZ6	Madagascar	Mahajanga	Sofia	Mandritsara	Ambilobe	Andranokazo II	2022-07-25	-15.517781	48.984742	485	House	SH	Rodentia	Muridae	Rattus	Rattus rattus	M	15	10	3	0	0	1	0	neg	neg	neg	neg	3
ADZ7	Madagascar	Mahajanga	Sofia	Mandritsara	Ambilobe	Andranokazo II	2022-07-25	-15.517803	48.984711	481	House	SH	Rodentia	Muridae	Rattus	Rattus rattus	F	12	6	0	0	0	5	0	neg	neg	neg	neg	3
ADZ8	Madagascar	Mahajanga	Sofia	Mandritsara	Ambilobe	Andranokazo II	2022-07-25	-15.518009	48.984555	480	House	SH	Rodentia	Muridae	Mus	Mus musculus	F	0	0	0	0	0	0	0	neg	neg	neg	neg	3
ADZ9	Madagascar	Mahajanga	Sofia	Mandritsara	Ambilobe	Andranokazo II	2022-07-25	-15.518048	48.98453	481	House	SH	Rodentia	Muridae	Mus	Mus musculus	M	0	0	0	0	0	0	0	neg	neg	neg	neg	3
ADZ10	Madagascar	Mahajanga	Sofia	Mandritsara	Ambilobe	Andranokazo II	2022-07-25	-15.517784	48.984367	483	House	SH	Rodentia	Muridae	Mus	Mus musculus	F	0	0	0	0	0	0	0	neg	neg	neg	neg	3
ADZ11	Madagascar	Mahajanga	Sofia	Mandritsara	Ambilobe	Andranokazo II	2022-07-25	-15.517638	48.984247	477	House	SH	Rodentia	Muridae	Mus	Mus musculus	F	0	0	0	0	0	0	0	neg	neg	neg	neg	3
ADZ12	Madagascar	Mahajanga	Sofia	Mandritsara	Ambilobe	Andranokazo II	2022-07-25	-15.517806	48.984166	479	House	BTS	Rodentia	Muridae	Rattus	Rattus rattus	M	3	0	2	0	1	1	0	neg	neg	neg	neg	3
ADZ13	Madagascar	Mahajanga	Sofia	Mandritsara	Ambilobe	Andranokazo II	2022-07-25	-15.517992	48.984254	478	House	BTS	Rodentia	Muridae	Rattus	Rattus rattus	F	11	8	1	0	0	1	0	neg	neg	neg	neg	3
ADZ14	Madagascar	Mahajanga	Sofia	Mandritsara	Ambilobe	Andranokazo II	2022-07-25	-15.518113	48.9843	478	House	BTS	Rodentia	Muridae	Rattus	Rattus rattus	F	19	1	16	0	0	2	0	neg	neg	neg	neg	3
ADZ15	Madagascar	Mahajanga	Sofia	Mandritsara	Ambilobe	Andranokazo II	2022-07-25	-15.518116	48.984051	474	House	BTS	Rodentia	Muridae	Rattus	Rattus rattus	F	3	1	1	0	0	1	0	neg	neg	neg	neg	3
ADZ16	Madagascar	Mahajanga	Sofia	Mandritsara	Ambilobe	Andranokazo II	2022-07-25	-15.518028	48.984004	474	House	BTS	Rodentia	Muridae	Rattus	Rattus rattus	F	8	3	4	0	0	0	0	neg	neg	neg	neg	3
ADZ17	Madagascar	Mahajanga	Sofia	Mandritsara	Ambilobe	Andranokazo II	2022-07-25	-15.518007	48.983923	474	House	BTS	Rodentia	Muridae	Rattus	Rattus rattus	M	7	7	1	0	0	0	0	neg	neg	neg	neg	3
ADZ18	Madagascar	Mahajanga	Sofia	Mandritsara	Ambilobe	Andranokazo II	2022-07-25	-15.518007	48.983923	474	House	BTS	Rodentia	Muridae	Rattus	Rattus rattus	F	16	6	7	0	0	0	0	neg	neg	neg	neg	3
ADZ19	Madagascar	Mahajanga	Sofia	Mandritsara	Ambilobe	Andranokazo II	2022-07-25	-15.518007	48.983923	474	House	BTS	Rodentia	Muridae	Rattus	Rattus rattus	F	6	7	1	0	0	0	0	neg	neg	neg	neg	3
ADZ20	Madagascar	Mahajanga	Sofia	Mandritsara	Ambilobe	Andranokazo II	2022-07-25	-15.518007	48.983923	474	House	BTS	Rodentia	Muridae	Rattus	Rattus rattus	F	20	20	1	0	0	0	0	neg	neg	neg	neg	3
ADZ21	Madagascar	Mahajanga	Sofia	Mandritsara	Ambilobe	Andranokazo II	2022-07-25	-15.518534	48.983594	471	House	BTS	Rodentia	Muridae	Rattus	Rattus rattus	F	23	15	10	0	0	0	0	neg	neg	neg	neg	3
ADZ22	Madagascar	Mahajanga	Sofia	Mandritsara	Ambilobe	Andranokazo II	2022-07-25	-15.51863	48.983565	473	House	BTS	Rodentia	Muridae	Rattus	Rattus rattus	F	13	8	2	0	0	0	0	neg	neg	neg	neg	3
ADZ23	Madagascar	Mahajanga	Sofia	Mandritsara	Ambilobe	Andranokazo II	2022-07-25	-15.518812	48.983836	473	House	BTS	Rodentia	Muridae	Rattus	Rattus rattus	M	7	8	0	0	0	0	0	neg	neg	neg	neg	3
ADZ24	Madagascar	Mahajanga	Sofia	Mandritsara	Ambilobe	Andranokazo II	2022-07-25	-15.518574	48.984047	472	House	BTS	Rodentia	Muridae	Rattus	Rattus rattus	M	5	1	3	0	0	1	0	neg	neg	neg	neg	3
ADZ25	Madagascar	Mahajanga	Sofia	Mandritsara	Ambilobe	Andranokazo II	2022-07-25	-15.518733	48.983831	471	House	BTS	Rodentia	Muridae	Rattus	Rattus rattus	F	0	0	0	0	0	0	0	neg	neg	neg	neg	3
ADZ26	Madagascar	Mahajanga	Sofia	Mandritsara	Ambilobe	Andranokazo II	2022-07-25	-15.517607	48.985101	478	House	BTS	Rodentia	Muridae	Rattus	Rattus rattus	F	0	0	0	0	0	0	0	neg	neg	neg	neg	3
ADZ27	Madagascar	Mahajanga	Sofia	Mandritsara	Ambilobe	Andranokazo II	2022-07-25	-15.517607	48.985101	478	House	BTS	Rodentia	Muridae	Rattus	Rattus rattus	M	11	0	1	2	0	7	0	neg	neg	neg	neg	3
ADZ28	Madagascar	Mahajanga	Sofia	Mandritsara	Ambilobe	Andranokazo II	2022-07-26	-15.517607	48.985101	478	House	SH	Rodentia	Muridae	Rattus	Rattus rattus	F	16	11	5	0	0	0	0	neg	neg	neg	neg	3
ADZ29	Madagascar	Mahajanga	Sofia	Mandritsara	Ambilobe	Andranokazo II	2022-07-26	-15.517607	48.985101	478	House	SH	Soricomorpha	Soricidae	Suncus	Suncus murinus	M	0	0	0	0	0	0	0	neg	neg	neg	neg	3
ADZ30	Madagascar	Mahajanga	Sofia	Mandritsara	Ambilobe	Andranokazo II	2022-07-26	-15.517607	48.985101	478	House	SH	Rodentia	Muridae	Mus	Mus musculus	F	0	0	0	0	0	0	0	neg	neg	neg	neg	3
ADZ31	Madagascar	Mahajanga	Sofia	Mandritsara	Ambilobe	Andranokazo II	2022-07-26	-15.516882	48.985157	484	House	SH	Rodentia	Muridae	Rattus	Rattus rattus	F	3	3	0	0	0	0	0	neg	neg	neg	neg	3
ADZ32	Madagascar	Mahajanga	Sofia	Mandritsara	Ambilobe	Andranokazo II	2022-07-26	-15.517041	48.985461	486	House	SH	Rodentia	Muridae	Rattus	Rattus rattus	M	7	1	6	0	0	0	0	neg	neg	neg	neg	3
ADZ33	Madagascar	Mahajanga	Sofia	Mandritsara	Ambilobe	Andranokazo II	2022-07-26	-15.517456	48.985398	488	House	SH	Rodentia	Muridae	Mus	Mus musculus	M	1	0	1	0	0	0	0	neg	neg	neg	neg	3
ADZ34	Madagascar	Mahajanga	Sofia	Mandritsara	Ambilobe	Andranokazo II	2022-07-26	-15.517426	48.984979	484	House	SH	Rodentia	Muridae	Rattus	Rattus rattus	F	14	9	3	0	0	1	0	neg	neg	neg	neg	3
ADZ35	Madagascar	Mahajanga	Sofia	Mandritsara	Ambilobe	Andranokazo II	2022-07-26	-15.517485	48.984776	483	House	SH	Rodentia	Muridae	Rattus	Rattus rattus	F	10	5	5	0	0	0	0	neg	neg	neg	neg	3
ADZ36	Madagascar	Mahajanga	Sofia	Mandritsara	Ambilobe	Andranokazo II	2022-07-26	-15.517549	48.984747	481	House	SH	Rodentia	Muridae	Rattus	Rattus rattus	M	6	3	3	0	0	0	0	neg	neg	neg	neg	3
ADZ37	Madagascar	Mahajanga	Sofia	Mandritsara	Ambilobe	Andranokazo II	2022-07-26	-15.517658	48.984877	482	House	SH	Rodentia	Muridae	Rattus	Rattus rattus	M	4	3	1	0	0	0	0	neg	neg	neg	neg	3
ADZ38	Madagascar	Mahajanga	Sofia	Mandritsara	Ambilobe	Andranokazo II	2022-07-26	-15.517806	48.984166	479	House	BTS	Rodentia	Muridae	Rattus	Rattus rattus	M	8	5	1	0	0	0	0	neg	neg	neg	neg	3
ADZ39	Madagascar	Mahajanga	Sofia	Mandritsara	Ambilobe	Andranokazo II	2022-07-26	-15.518109	48.984122	476	House	BTS	Rodentia	Muridae	Rattus	Rattus rattus	M	8	5	3	0	0	0	0	neg	neg	neg	neg	3
ADZ40	Madagascar	Mahajanga	Sofia	Mandritsara	Ambilobe	Andranokazo II	2022-07-26	-15.518116	48.984051	474	House	BTS	Rodentia	Muridae	Rattus	Rattus rattus	F	1	1	0	0	0	0	0	neg	neg	neg	neg	3
ADZ41	Madagascar	Mahajanga	Sofia	Mandritsara	Ambilobe	Andranokazo II	2022-07-26	-15.518007	48.983923	474	House	BTS	Rodentia	Muridae	Rattus	Rattus rattus	M	14	8	6	0	0	0	0	neg	neg	neg	neg	3
ADZ42	Madagascar	Mahajanga	Sofia	Mandritsara	Ambilobe	Andranokazo II	2022-07-26	-15.518087	48.984009	473	House	BTS	Rodentia	Muridae	Rattus	Rattus rattus	M	2	2	0	0	0	0	0	neg	neg	neg	neg	3
ADZ43	Madagascar	Mahajanga	Sofia	Mandritsara	Ambilobe	Andranokazo II	2022-07-26	-15.518087	48.984009	473	House	BTS	Rodentia	Muridae	Rattus	Rattus rattus	F	9	9	0	0	0	1	0	neg	neg	neg	neg	3
ADZ44	Madagascar	Mahajanga	Sofia	Mandritsara	Ambilobe	Andranokazo II	2022-07-26	-15.518372	48.983785	473	House	BTS	Rodentia	Muridae	Rattus	Rattus rattus	M	5	5	0	0	0	0	0	neg	neg	neg	neg	3
ADZ45	Madagascar	Mahajanga	Sofia	Mandritsara	Ambilobe	Andranokazo II	2022-07-26	-15.518372	48.983785	473	House	BTS	Rodentia	Muridae	Rattus	Rattus rattus	F	7	0	7	0	0	0	0	neg	neg	neg	neg	3
ADZ46	Madagascar	Mahajanga	Sofia	Mandritsara	Ambilobe	Andranokazo II	2022-07-26	-15.518372	48.983785	473	House	BTS	Rodentia	Muridae	Rattus	Rattus rattus	F	5	2	3	0	0	0	0	neg	neg	neg	neg	3
ADZ47	Madagascar	Mahajanga	Sofia	Mandritsara	Ambilobe	Andranokazo II	2022-07-26	-15.518561	48.98361	472	House	BTS	Rodentia	Muridae	Rattus	Rattus rattus	F	3	1	2	0	0	0	0	neg	neg	neg	neg	3
ADZ48	Madagascar	Mahajanga	Sofia	Mandritsara	Ambilobe	Andranokazo II	2022-07-26	-15.518561	48.98361	472	House	BTS	Rodentia	Muridae	Rattus	Rattus rattus	F	0	0	0	0	0	0	0	neg	neg	neg	neg	3
ADZ49	Madagascar	Mahajanga	Sofia	Mandritsara	Ambilobe	Andranokazo II	2022-07-26	-15.51863	48.983565	473	House	BTS	Rodentia	Muridae	Rattus	Rattus rattus	F	12	9	2	0	0	0	0	neg	neg	neg	neg	3
ADZ50	Madagascar	Mahajanga	Sofia	Mandritsara	Ambilobe	Andranokazo II	2022-07-26	-15.518686	48.983629	474	House	BTS	Rodentia	Muridae	Rattus	Rattus rattus	F	2	1	0	0	0	0	1	neg	neg	neg	neg	3
ADZ51	Madagascar	Mahajanga	Sofia	Mandritsara	Ambilobe	Andranokazo II	2022-07-26	-15.518574	48.984047	472	House	BTS	Rodentia	Muridae	Rattus	Rattus rattus	F	7	4	3	0	0	0	0	neg	neg	neg	neg	3
ADZ52	Madagascar	Mahajanga	Sofia	Mandritsara	Ambilobe	Andranokazo II	2022-07-26	-15.518733	48.983831	471	House	BTS	Rodentia	Muridae	Rattus	Rattus rattus	M	6	3	3	0	0	0	0	neg	neg	neg	neg	3
ADZ53	Madagascar	Mahajanga	Sofia	Mandritsara	Ambilobe	Andranokazo II	2022-07-26	-15.518514	48.983995	474	House	BTS	Rodentia	Muridae	Rattus	Rattus rattus	F	5	2	3	0	0	0	0	neg	neg	neg	neg	3
ADZ54	Madagascar	Mahajanga	Sofia	Mandritsara	Ambilobe	Andranokazo II	2022-07-26	-15.518523	48.984075	472	House	BTS	Rodentia	Muridae	Rattus	Rattus rattus	F	12	3	9	0	0	2	0	neg	neg	neg	neg	3
ADZ55	Madagascar	Mahajanga	Sofia	Mandritsara	Ambilobe	Andranokazo II	2022-07-27	-15.517417	48.984987	483	House	SH	Rodentia	Muridae	Rattus	Rattus rattus	M	19	11	7	0	0	0	0	neg	neg	neg	neg	3
ADZ56	Madagascar	Mahajanga	Sofia	Mandritsara	Ambilobe	Andranokazo II	2022-07-27	-15.517781	48.984742	485	House	SH	Rodentia	Muridae	Rattus	Rattus rattus	F	14	13	0	0	0	0	0	neg	neg	neg	neg	3
ADZ57	Madagascar	Mahajanga	Sofia	Mandritsara	Ambilobe	Andranokazo II	2022-07-27	-15.517871	48.984633	481	House	SH	Rodentia	Muridae	Mus	Mus musculus	F	0	0	0	0	0	0	0	neg	neg	neg	neg	3
ADZ58	Madagascar	Mahajanga	Sofia	Mandritsara	Ambilobe	Andranokazo II	2022-07-27	-15.518048	48.98453	481	House	SH	Rodentia	Muridae	Mus	Mus musculus	F	2	2	0	0	0	0	0	neg	neg	neg	neg	3
ADZ59	Madagascar	Mahajanga	Sofia	Mandritsara	Ambilobe	Andranokazo II	2022-07-27	-15.517806	48.984166	479	House	BTS	Rodentia	Muridae	Rattus	Rattus rattus	F	6	6	0	0	0	0	0	neg	neg	neg	neg	3
ADZ60	Madagascar	Mahajanga	Sofia	Mandritsara	Ambilobe	Andranokazo II	2022-07-27	-15.517831	48.984124	480	House	BTS	Rodentia	Muridae	Rattus	Rattus rattus	F	2	2	0	0	0	0	0	neg	neg	neg	neg	3
ADZ61	Madagascar	Mahajanga	Sofia	Mandritsara	Ambilobe	Andranokazo II	2022-07-27	-15.517992	48.984254	478	House	BTS	Rodentia	Muridae	Rattus	Rattus rattus	M	7	6	0	0	0	1	0	neg	neg	neg	neg	3
ADZ62	Madagascar	Mahajanga	Sofia	Mandritsara	Ambilobe	Andranokazo II	2022-07-27	-15.518091	48.984255	478	House	BTS	Rodentia	Muridae	Rattus	Rattus rattus	M	8	7	0	0	0	0	0	neg	neg	neg	neg	3
ADZ63	Madagascar	Mahajanga	Sofia	Mandritsara	Ambilobe	Andranokazo II	2022-07-27	-15.518116	48.984051	474	House	BTS	Rodentia	Muridae	Rattus	Rattus rattus	M	25	19	4	0	0	0	0	neg	neg	neg	neg	3
ADZ64	Madagascar	Mahajanga	Sofia	Mandritsara	Ambilobe	Andranokazo II	2022-07-27	-15.517914	48.983974	478	House	BTS	Rodentia	Muridae	Rattus	Rattus rattus	F	2	1	0	0	0	1	0	neg	neg	neg	neg	3
ADZ65	Madagascar	Mahajanga	Sofia	Mandritsara	Ambilobe	Andranokazo II	2022-07-27	-15.518136	48.983855	472	House	BTS	Rodentia	Muridae	Rattus	Rattus rattus	F	15	12	3	0	0	1	0	neg	neg	neg	neg	3
ADZ66	Madagascar	Mahajanga	Sofia	Mandritsara	Ambilobe	Andranokazo II	2022-07-27	-15.518372	48.983785	473	House	BTS	Rodentia	Muridae	Rattus	Rattus rattus	M	7	7	0	0	0	0	0	neg	neg	neg	neg	3
ADZ67	Madagascar	Mahajanga	Sofia	Mandritsara	Ambilobe	Andranokazo II	2022-07-27	-15.518534	48.983594	471	House	BTS	Rodentia	Muridae	Rattus	Rattus rattus	F	36	20	13	0	0	0	0	neg	neg	neg	neg	3
ADZ68	Madagascar	Mahajanga	Sofia	Mandritsara	Ambilobe	Andranokazo II	2022-07-27	-15.518519	48.984146	471	House	BTS	Rodentia	Muridae	Rattus	Rattus rattus	M	3	1	2	0	0	0	0	neg	neg	neg	neg	3
ADZ69	Madagascar	Mahajanga	Sofia	Mandritsara	Ambilobe	Andranokazo II	2022-07-27	-15.518523	48.984075	472	House	BTS	Rodentia	Muridae	Rattus	Rattus rattus	F	5	1	4	0	0	0	0	neg	neg	neg	neg	3
ADZ70	Madagascar	Mahajanga	Sofia	Mandritsara	Ambilobe	Andranokazo II	2022-07-28	-15.518471	48.984084	472	House	BTS	Rodentia	Muridae	Rattus	Rattus rattus	F	24	16	6	0	0	0	0	neg	neg	neg	neg	3
ADZ71	Madagascar	Mahajanga	Sofia	Mandritsara	Ambilobe	Andranokazo II	2022-07-28	-15.518472	48.984085	473	House	BTS	Rodentia	Muridae	Rattus	Rattus rattus	M	9	6	3	0	0	0	0	neg	neg	neg	neg	3
ADZ72	Madagascar	Mahajanga	Sofia	Mandritsara	Ambilobe	Andranokazo II	2022-07-28	-15.516882	48.985157	484	House	BTS	Rodentia	Muridae	Rattus	Rattus rattus	F	4	2	2	0	0	0	0	neg	neg	neg	neg	3
ADZ73	Madagascar	Mahajanga	Sofia	Mandritsara	Ambilobe	Andranokazo II	2022-07-28	-15.517041	48.985461	486	House	BTS	Rodentia	Muridae	Rattus	Rattus rattus	F	11	2	8	0	0	0	0	neg	neg	neg	neg	3
ADZ74	Madagascar	Mahajanga	Sofia	Mandritsara	Ambilobe	Andranokazo II	2022-07-28	-15.518091	48.984255	478	House	BTS	Rodentia	Muridae	Rattus	Rattus rattus	F	11	10	1	0	0	0	0	neg	neg	neg	neg	3
ADZ75	Madagascar	Mahajanga	Sofia	Mandritsara	Ambilobe	Andranokazo II	2022-07-28	-15.518028	48.984004	474	House	BTS	Rodentia	Muridae	Rattus	Rattus rattus	M	11	8	2	0	0	0	0	neg	neg	neg	neg	3
ADZ76	Madagascar	Mahajanga	Sofia	Mandritsara	Ambilobe	Andranokazo II	2022-07-28	-15.517914	48.983974	478	House	BTS	Rodentia	Muridae	Rattus	Rattus rattus	M	4	2	0	0	0	2	0	neg	neg	neg	neg	3
ADZ77	Madagascar	Mahajanga	Sofia	Mandritsara	Ambilobe	Andranokazo II	2022-07-28	-15.518339	48.98375	473	House	BTS	Rodentia	Muridae	Rattus	Rattus rattus	F	10	11	0	0	0	0	0	neg	neg	neg	neg	3
ADZ78	Madagascar	Mahajanga	Sofia	Mandritsara	Ambilobe	Andranokazo II	2022-07-28	-15.518372	48.983785	473	House	BTS	Rodentia	Muridae	Rattus	Rattus rattus	M	17	15	0	0	0	1	0	neg	neg	neg	neg	3
ADZ79	Madagascar	Mahajanga	Sofia	Mandritsara	Ambilobe	Andranokazo II	2022-07-28	-15.518372	48.983785	473	House	BTS	Rodentia	Muridae	Rattus	Rattus rattus	M	8	4	3	0	0	0	0	neg	neg	neg	neg	3
ADZ80	Madagascar	Mahajanga	Sofia	Mandritsara	Ambilobe	Andranokazo II	2022-07-28	-15.518561	48.98361	472	House	BTS	Rodentia	Muridae	Rattus	Rattus rattus	F	7	2	2	0	0	2	0	neg	neg	neg	neg	3
ADZ81	Madagascar	Mahajanga	Sofia	Mandritsara	Ambilobe	Andranokazo II	2022-07-28	-15.518534	48.983594	471	House	BTS	Rodentia	Muridae	Rattus	Rattus rattus	M	21	9	12	0	0	0	0	neg	neg	neg	neg	3
ADZ82	Madagascar	Mahajanga	Sofia	Mandritsara	Ambilobe	Andranokazo II	2022-07-28	-15.518534	48.983594	471	House	BTS	Rodentia	Muridae	Rattus	Rattus rattus	F	1	1	0	0	0	0	0	neg	neg	neg	neg	3
ADZ83	Madagascar	Mahajanga	Sofia	Mandritsara	Ambilobe	Andranokazo II	2022-07-28	-15.518733	48.983831	471	House	BTS	Rodentia	Muridae	Rattus	Rattus rattus	M	0	0	0	0	0	0	0	neg	neg	neg	neg	3
ADZ84	Madagascar	Mahajanga	Sofia	Mandritsara	Ambilobe	Andranokazo II	2022-07-28	-15.518523	48.984075	472	House	BTS	Rodentia	Muridae	Rattus	Rattus rattus	M	7	0	6	0	0	1	0	neg	neg	neg	neg	3
ADZ85	Madagascar	Mahajanga	Sofia	Mandritsara	Ambilobe	Andranokazo II	2022-07-28	-15.518471	48.984084	472	House	BTS	Rodentia	Muridae	Rattus	Rattus rattus	M	6	0	3	0	0	1	0	neg	neg	neg	neg	3
ADZ86	Madagascar	Mahajanga	Sofia	Mandritsara	Ambilobe	Andranokazo II	2022-07-28	-15.517607	48.985101	478	House	BTS	Rodentia	Muridae	Rattus	Rattus rattus	M	4	3	1	0	0	0	0	neg	neg	neg	neg	3
ADZ87	Madagascar	Mahajanga	Sofia	Mandritsara	Ambilobe	Andranokazo II	2022-07-28	-15.517607	48.985101	478	House	BTS	Rodentia	Muridae	Rattus	Rattus rattus	M	1	1	0	0	0	0	0	neg	neg	neg	neg	3
ADZ88	Madagascar	Mahajanga	Sofia	Mandritsara	Ambilobe	Andranokazo II	2022-07-28	-15.518797	48.983638	473	House	BTS	Rodentia	Muridae	Rattus	Rattus rattus	F	0	0	0	0	0	0	0	neg	neg	neg	neg	3
ADZ89	Madagascar	Mahajanga	Sofia	Mandritsara	Ambilobe	Andranokazo II	2022-07-30	-15.511228	48.987862	487	outside	BTS	Rodentia	Muridae	Rattus	Rattus rattus	F	0	0	0	0	0	0	0	neg	neg	neg	neg	3
ADZ90	Madagascar	Mahajanga	Sofia	Mandritsara	Ambilobe	Andranokazo II	2022-07-30	-15.511643	48.9879	486	outside	BTS	Rodentia	Muridae	Rattus	Rattus rattus	M	0	0	0	0	0	0	0	neg	neg	neg	neg	3
ADZ91	Madagascar	Mahajanga	Sofia	Mandritsara	Ambilobe	Andranokazo II	2022-07-30	-15.511757	48.987935	486	outside	BTS	Rodentia	Muridae	Rattus	Rattus rattus	F	0	0	0	0	0	0	0	neg	neg	neg	neg	3
ADZ92	Madagascar	Mahajanga	Sofia	Mandritsara	Ambilobe	Andranokazo II	2022-07-30	-15.511863	48.987935	486	outside	BTS	Rodentia	Muridae	Rattus	Rattus rattus	F	0	0	0	0	0	0	0	neg	neg	neg	neg	3
ADZ93	Madagascar	Mahajanga	Sofia	Mandritsara	Ambilobe	Andranokazo II	2022-07-30	-15.512176	48.987756	485	outside	BTS	Rodentia	Muridae	Rattus	Rattus rattus	F	0	0	0	0	0	0	0	neg	neg	neg	neg	3
ADZ94	Madagascar	Mahajanga	Sofia	Mandritsara	Ambilobe	Andranokazo II	2022-07-30	-15.512353	48.987669	487	outside	BTS	Rodentia	Muridae	Rattus	Rattus rattus	M	0	0	0	0	0	0	0	neg	neg	neg	neg	3
ADZ95	Madagascar	Mahajanga	Sofia	Mandritsara	Ambilobe	Andranokazo II	2022-07-30	-15.512764	48.987431	485	outside	BTS	Rodentia	Muridae	Rattus	Rattus rattus	M	0	0	0	0	0	0	0	neg	neg	neg	neg	3
ADZ96	Madagascar	Mahajanga	Sofia	Mandritsara	Ambilobe	Andranokazo II	2022-07-30	-15.512871	48.987487	484	outside	BTS	Rodentia	Muridae	Rattus	Rattus rattus	F	0	0	0	0	0	0	0	neg	neg	neg	neg	3
ADZ97	Madagascar	Mahajanga	Sofia	Mandritsara	Ambilobe	Andranokazo II	2022-07-30	-15.512997	48.987472	484	outside	BTS	Rodentia	Muridae	Rattus	Rattus rattus	F	0	0	0	0	0	0	0	neg	neg	neg	neg	3
ADZ98	Madagascar	Mahajanga	Sofia	Mandritsara	Ambilobe	Andranokazo II	2022-07-30	-15.513795	48.987497	481	outside	BTS	Rodentia	Muridae	Rattus	Rattus rattus	F	0	0	0	0	0	0	0	neg	neg	neg	neg	3
ADZ99	Madagascar	Mahajanga	Sofia	Mandritsara	Ambilobe	Andranokazo II	2022-07-30	-15.513907	48.987389	482	outside	BTS	Rodentia	Muridae	Rattus	Rattus rattus	F	0	0	0	0	0	0	0	neg	neg	neg	neg	3
ADZ100	Madagascar	Mahajanga	Sofia	Mandritsara	Ambilobe	Andranokazo II	2022-07-30	-15.514066	48.987336	481	outside	SH	Rodentia	Muridae	Rattus	Rattus rattus	F	0	0	0	0	0	0	0	neg	neg	neg	neg	3
ADZ101	Madagascar	Mahajanga	Sofia	Mandritsara	Ambilobe	Andranokazo II	2022-07-30	-15.514042	48.987285	481	outside	BTS	Rodentia	Muridae	Rattus	Rattus rattus	M	0	0	0	0	0	0	0	neg	neg	neg	neg	3
ADZ102	Madagascar	Mahajanga	Sofia	Mandritsara	Ambilobe	Andranokazo II	2022-07-30	-15.514461	48.987179	481	outside	SH	Rodentia	Muridae	Rattus	Rattus rattus	M	0	0	0	0	0	0	0	neg	neg	neg	neg	3
ADZ103	Madagascar	Mahajanga	Sofia	Mandritsara	Ambilobe	Andranokazo II	2022-07-30	-15.51467	48.987102	483	outside	SH	Rodentia	Muridae	Rattus	Rattus rattus	M	0	0	0	0	0	0	0	neg	neg	neg	neg	3
ADZ104	Madagascar	Mahajanga	Sofia	Mandritsara	Ambilobe	Andranokazo II	2022-07-30	-15.514709	48.98712	480	outside	BTS	Rodentia	Muridae	Rattus	Rattus rattus	M	0	0	0	0	0	0	0	neg	neg	neg	neg	3
ADZ105	Madagascar	Mahajanga	Sofia	Mandritsara	Ambilobe	Andranokazo II	2022-07-30	-15.514774	48.987102	480	outside	SH	Rodentia	Muridae	Rattus	Rattus rattus	M	0	0	0	0	0	0	0	neg	neg	neg	neg	3
ADZ106	Madagascar	Mahajanga	Sofia	Mandritsara	Ambilobe	Andranokazo II	2022-07-30	-15.515012	48.986849	480	outside	SH	Rodentia	Muridae	Rattus	Rattus rattus	M	0	0	0	0	0	0	0	neg	neg	neg	neg	3
ADZ107	Madagascar	Mahajanga	Sofia	Mandritsara	Ambilobe	Andranokazo II	2022-07-30	-15.51505	48.98689	481	outside	BTS	Rodentia	Muridae	Rattus	Rattus rattus	M	0	0	0	0	0	0	0	neg	neg	neg	neg	3
ADZ108	Madagascar	Mahajanga	Sofia	Mandritsara	Ambilobe	Andranokazo II	2022-07-30	-15.515169	48.986961	480	outside	SH	Rodentia	Muridae	Rattus	Rattus rattus	F	0	0	0	0	0	0	0	neg	neg	neg	neg	3
ADZ109	Madagascar	Mahajanga	Sofia	Mandritsara	Ambilobe	Andranokazo II	2022-07-31	-15.511273	48.987911	488	outside	BTS	Rodentia	Muridae	Rattus	Rattus rattus	M	0	0	0	0	0	0	0	neg	neg	neg	neg	3
ADZ110	Madagascar	Mahajanga	Sofia	Mandritsara	Ambilobe	Andranokazo II	2022-07-31	-15.511643	48.9879	486	outside	BTS	Rodentia	Muridae	Rattus	Rattus rattus	F	0	0	0	0	0	0	0	neg	neg	neg	neg	3
ADZ111	Madagascar	Mahajanga	Sofia	Mandritsara	Ambilobe	Andranokazo II	2022-07-31	-15.511757	48.987935	486	outside	BTS	Rodentia	Muridae	Rattus	Rattus rattus	M	0	0	0	0	0	0	0	neg	neg	neg	neg	3
ADZ112	Madagascar	Mahajanga	Sofia	Mandritsara	Ambilobe	Andranokazo II	2022-07-31	-15.512353	48.987669	487	outside	BTS	Rodentia	Muridae	Rattus	Rattus rattus	F	0	0	0	0	0	0	0	neg	neg	neg	neg	3
ADZ113	Madagascar	Mahajanga	Sofia	Mandritsara	Ambilobe	Andranokazo II	2022-07-31	-15.512572	48.9876	485	outside	BTS	Rodentia	Muridae	Rattus	Rattus rattus	F	0	0	0	0	0	0	0	neg	neg	neg	neg	3
ADZ114	Madagascar	Mahajanga	Sofia	Mandritsara	Ambilobe	Andranokazo II	2022-07-31	-15.512721	48.987643	483	outside	BTS	Rodentia	Muridae	Rattus	Rattus rattus	F	0	0	0	0	0	0	0	neg	neg	neg	neg	3
ADZ115	Madagascar	Mahajanga	Sofia	Mandritsara	Ambilobe	Andranokazo II	2022-07-31	-15.512871	48.987487	484	outside	BTS	Rodentia	Muridae	Rattus	Rattus rattus	M	0	0	0	0	0	0	0	neg	neg	neg	neg	3
ADZ116	Madagascar	Mahajanga	Sofia	Mandritsara	Ambilobe	Andranokazo II	2022-07-31	-15.512942	48.987463	484	outside	BTS	Rodentia	Muridae	Rattus	Rattus rattus	F	0	0	0	0	0	0	0	neg	neg	neg	neg	3
ADZ117	Madagascar	Mahajanga	Sofia	Mandritsara	Ambilobe	Andranokazo II	2022-07-31	-15.513078	48.987476	483	outside	BTS	Rodentia	Muridae	Rattus	Rattus rattus	M	0	0	0	0	0	0	0	neg	neg	neg	neg	3
ADZ118	Madagascar	Mahajanga	Sofia	Mandritsara	Ambilobe	Andranokazo II	2022-07-31	-15.513078	48.987476	483	outside	BTS	Rodentia	Muridae	Rattus	Rattus rattus	M	0	0	0	0	0	0	0	neg	neg	neg	neg	3
ADZ119	Madagascar	Mahajanga	Sofia	Mandritsara	Ambilobe	Andranokazo II	2022-07-31	-15.513795	48.987497	481	outside	BTS	Rodentia	Muridae	Rattus	Rattus rattus	M	0	0	0	0	0	0	0	neg	neg	neg	neg	3
ADZ120	Madagascar	Mahajanga	Sofia	Mandritsara	Ambilobe	Andranokazo II	2022-07-31	-15.51462	48.987077	481	outside	BTS	Rodentia	Muridae	Rattus	Rattus rattus	F	0	0	0	0	0	0	0	neg	neg	neg	neg	3
ADZ121	Madagascar	Mahajanga	Sofia	Mandritsara	Ambilobe	Andranokazo II	2022-07-31	-15.514709	48.98712	480	outside	BTS	Rodentia	Muridae	Rattus	Rattus rattus	F	0	0	0	0	0	0	0	neg	neg	neg	neg	3
ADZ122	Madagascar	Mahajanga	Sofia	Mandritsara	Ambilobe	Andranokazo II	2022-08-01	-15.511273	48.987911	488	outside	BTS	Rodentia	Muridae	Rattus	Rattus rattus	F	0	0	0	0	0	0	0	neg	neg	neg	neg	3
ADZ123	Madagascar	Mahajanga	Sofia	Mandritsara	Ambilobe	Andranokazo II	2022-08-01	-15.511389	48.987883	487	outside	BTS	Rodentia	Muridae	Rattus	Rattus rattus	M	0	0	0	0	0	0	0	neg	neg	neg	neg	3
ADZ124	Madagascar	Mahajanga	Sofia	Mandritsara	Ambilobe	Andranokazo II	2022-08-01	-15.511463	48.987839	487	outside	BTS	Rodentia	Muridae	Rattus	Rattus rattus	F	0	0	0	0	0	0	0	neg	neg	neg	neg	3
ADZ125	Madagascar	Mahajanga	Sofia	Mandritsara	Ambilobe	Andranokazo II	2022-08-01	-15.512284	48.987745	485	outside	BTS	Rodentia	Muridae	Rattus	Rattus rattus	M	0	0	0	0	0	0	0	neg	neg	neg	neg	3
ADZ126	Madagascar	Mahajanga	Sofia	Mandritsara	Ambilobe	Andranokazo II	2022-08-01	-15.512942	48.987463	484	outside	BTS	Rodentia	Muridae	Rattus	Rattus rattus	F	0	0	0	0	0	0	0	neg	neg	neg	neg	3
ADZ127	Madagascar	Mahajanga	Sofia	Mandritsara	Ambilobe	Andranokazo II	2022-08-01	-15.512997	48.987472	484	outside	BTS	Rodentia	Muridae	Rattus	Rattus rattus	M	0	0	0	0	0	0	0	neg	neg	neg	neg	3
ADZ128	Madagascar	Mahajanga	Sofia	Mandritsara	Ambilobe	Andranokazo II	2022-08-01	-15.513147	48.987508	489	outside	BTS	Rodentia	Muridae	Rattus	Rattus rattus	M	0	0	0	0	0	0	0	neg	neg	neg	neg	3
ADZ129	Madagascar	Mahajanga	Sofia	Mandritsara	Ambilobe	Andranokazo II	2022-08-01	-15.51327	48.987477	483	outside	BTS	Rodentia	Muridae	Rattus	Rattus rattus	F	0	0	0	0	0	0	0	neg	neg	neg	neg	3
ADZ130	Madagascar	Mahajanga	Sofia	Mandritsara	Ambilobe	Andranokazo II	2022-08-01	-15.513627	48.987603	482	outside	BTS	Rodentia	Muridae	Rattus	Rattus rattus	F	0	0	0	0	0	0	0	neg	neg	neg	neg	3
ADZ131	Madagascar	Mahajanga	Sofia	Mandritsara	Ambilobe	Andranokazo II	2022-08-01	-15.51376	48.987594	482	outside	BTS	Rodentia	Muridae	Rattus	Rattus rattus	F	0	0	0	0	0	0	0	neg	neg	neg	neg	3
ADZ132	Madagascar	Mahajanga	Sofia	Mandritsara	Ambilobe	Andranokazo II	2022-08-01	-15.51462	48.987077	481	outside	BTS	Rodentia	Muridae	Rattus	Rattus rattus	F	0	0	0	0	0	0	0	neg	neg	neg	neg	3
ADZ133	Madagascar	Mahajanga	Sofia	Mandritsara	Ambilobe	Andranokazo II	2022-08-01	-15.514709	48.98712	480	outside	BTS	Rodentia	Muridae	Rattus	Rattus rattus	M	0	0	0	0	0	0	0	neg	neg	neg	neg	3
ADZ134	Madagascar	Mahajanga	Sofia	Mandritsara	Ambilobe	Andranokazo II	2022-08-01	-15.514908	48.986892	481	outside	BTS	Rodentia	Muridae	Rattus	Rattus rattus	M	0	0	0	0	0	0	0	neg	neg	neg	neg	3
ADZ135	Madagascar	Mahajanga	Sofia	Mandritsara	Ambilobe	Andranokazo II	2022-08-02	-15.511039	48.987957	488	outside	BTS	Rodentia	Muridae	Rattus	Rattus rattus	F	0	0	0	0	0	0	0	neg	neg	neg	neg	3
ADZ136	Madagascar	Mahajanga	Sofia	Mandritsara	Ambilobe	Andranokazo II	2022-08-02	-15.511273	48.987911	488	outside	BTS	Rodentia	Muridae	Rattus	Rattus rattus	F	0	0	0	0	0	0	0	neg	neg	neg	neg	3
ADZ137	Madagascar	Mahajanga	Sofia	Mandritsara	Ambilobe	Andranokazo II	2022-08-02	-15.511643	48.9879	486	outside	BTS	Rodentia	Muridae	Rattus	Rattus rattus	M	0	0	0	0	0	0	0	neg	neg	neg	neg	3
ADZ138	Madagascar	Mahajanga	Sofia	Mandritsara	Ambilobe	Andranokazo II	2022-08-02	-15.51209	48.987781	485	outside	BTS	Rodentia	Muridae	Rattus	Rattus rattus	M	0	0	0	0	0	0	0	neg	neg	neg	neg	3
ADZ139	Madagascar	Mahajanga	Sofia	Mandritsara	Ambilobe	Andranokazo II	2022-08-02	-15.512284	48.987745	485	outside	BTS	Rodentia	Muridae	Rattus	Rattus rattus	M	0	0	0	0	0	0	0	neg	neg	neg	neg	3
ADZ140	Madagascar	Mahajanga	Sofia	Mandritsara	Ambilobe	Andranokazo II	2022-08-02	-15.512997	48.987472	484	outside	BTS	Rodentia	Muridae	Rattus	Rattus rattus	F	0	0	0	0	0	0	0	neg	neg	neg	neg	3
ADZ141	Madagascar	Mahajanga	Sofia	Mandritsara	Ambilobe	Andranokazo II	2022-08-02	-15.5144	48.987237	479	outside	BTS	Rodentia	Muridae	Rattus	Rattus rattus	F	0	0	0	0	0	0	0	neg	neg	neg	neg	3
ADZ142	Madagascar	Mahajanga	Sofia	Mandritsara	Ambilobe	Andranokazo II	2022-08-02	-15.514851	48.986968	481	outside	BTS	Rodentia	Muridae	Rattus	Rattus rattus	M	0	0	0	0	0	0	0	neg	neg	neg	neg	3
ADZ143	Madagascar	Mahajanga	Sofia	Mandritsara	Ambilobe	Andranokazo II	2022-08-02	-15.515012	48.986849	480	outside	SH	Rodentia	Muridae	Rattus	Rattus rattus	F	0	0	0	0	0	0	0	neg	neg	neg	neg	3
ADZ144	Madagascar	Mahajanga	Sofia	Mandritsara	Ambilobe	Andranokazo II	2022-08-02	-15.51505	48.98689	481	outside	BTS	Rodentia	Muridae	Rattus	Rattus rattus	M	0	0	0	0	0	0	0	neg	neg	neg	neg	3
ADB1	Madagascar	Mahajanga	Sofia	Befandriana Nord	Ankarongana	Andilambe	2022-07-25	-15.377531	48.96887	617	House	BTS	Rodentia	Muridae	Rattus	Rattus rattus	M	5	0	5	0	0	0	0	neg	neg	neg	neg	3
ADB2	Madagascar	Mahajanga	Sofia	Befandriana Nord	Ankarongana	Andilambe	2022-07-25	-15.377531	48.96887	617	House	BTS	Rodentia	Muridae	Rattus	Rattus rattus	M	13	0	8	0	0	0	0	neg	neg	neg	neg	3
ADB3	Madagascar	Mahajanga	Sofia	Befandriana Nord	Ankarongana	Andilambe	2022-07-25	-15.377531	48.96887	617	House	BTS	Rodentia	Muridae	Rattus	Rattus rattus	M	18	0	13	0	0	0	0	neg	neg	neg	neg	3
ADB4	Madagascar	Mahajanga	Sofia	Befandriana Nord	Ankarongana	Andilambe	2022-07-25	-15.377531	48.96887	617	House	BTS	Rodentia	Muridae	Rattus	Rattus rattus	M	4	4	0	0	0	0	0	neg	neg	neg	neg	3
ADB5	Madagascar	Mahajanga	Sofia	Befandriana Nord	Ankarongana	Andilambe	2022-07-25	-15.377531	48.96887	617	House	BTS	Rodentia	Muridae	Rattus	Rattus rattus	M	0	0	0	0	0	0	0	neg	neg	neg	neg	3
ADB6	Madagascar	Mahajanga	Sofia	Befandriana Nord	Ankarongana	Andilambe	2022-07-25	-15.377531	48.96887	617	House	SH	Rodentia	Muridae	Rattus	Rattus rattus	M	8	0	6	0	0	1	0	neg	neg	neg	neg	3
ADB7	Madagascar	Mahajanga	Sofia	Befandriana Nord	Ankarongana	Andilambe	2022-07-25	-15.377531	48.96887	617	House	BTS	Rodentia	Muridae	Rattus	Rattus rattus	M	8	2	7	0	0	0	0	neg	neg	neg	neg	3
ADB8	Madagascar	Mahajanga	Sofia	Befandriana Nord	Ankarongana	Andilambe	2022-07-25	-15.377531	48.96887	617	House	BTS	Rodentia	Muridae	Rattus	Rattus rattus	M	3	1	2	0	0	0	0	neg	neg	neg	neg	3
ADB9	Madagascar	Mahajanga	Sofia	Befandriana Nord	Ankarongana	Andilambe	2022-07-25	-15.377531	48.96887	617	House	SH	Rodentia	Muridae	Rattus	Rattus rattus	M	2	1	0	0	0	1	0	neg	neg	neg	neg	3
ADB10	Madagascar	Mahajanga	Sofia	Befandriana Nord	Ankarongana	Andilambe	2022-07-25	-15.377531	48.96887	617	House	BTS	Rodentia	Muridae	Rattus	Rattus rattus	F	0	0	0	0	0	0	0	neg	neg	neg	neg	3
ADB11	Madagascar	Mahajanga	Sofia	Befandriana Nord	Ankarongana	Andilambe	2022-07-25	-15.377531	48.96887	617	House	BTS	Rodentia	Muridae	Rattus	Rattus rattus	F	2	0	2	0	0	0	0	neg	neg	neg	neg	3
ADB12	Madagascar	Mahajanga	Sofia	Befandriana Nord	Ankarongana	Andilambe	2022-07-25	-15.377531	48.96887	617	House	SH	Rodentia	Muridae	Rattus	Rattus rattus	F	0	0	0	0	0	0	0	neg	neg	neg	neg	3
ADB13	Madagascar	Mahajanga	Sofia	Befandriana Nord	Ankarongana	Andilambe	2022-07-25	-15.377906	48.968651	590	House	BTS	Rodentia	Muridae	Rattus	Rattus rattus	F	0	0	0	0	0	0	0	neg	neg	neg	neg	3
ADB14	Madagascar	Mahajanga	Sofia	Befandriana Nord	Ankarongana	Andilambe	2022-07-25	-15.377901	48.968445	594	House	SH	Rodentia	Muridae	Mus	Mus musculus	M	0	0	0	0	0	0	0	neg	neg	neg	neg	3
ADB15	Madagascar	Mahajanga	Sofia	Befandriana Nord	Ankarongana	Andilambe	2022-07-25	-15.378176	48.968548	595	House	SH	Rodentia	Muridae	Mus	Mus musculus	M	1	1	0	0	0	0	0	neg	neg	neg	neg	3
ADB16	Madagascar	Mahajanga	Sofia	Befandriana Nord	Ankarongana	Andilambe	2022-07-25	-15.378305	48.968702	600	House	BTS	Rodentia	Muridae	Rattus	Rattus rattus	F	1	2	0	0	0	0	0	neg	neg	neg	neg	3
ADB17	Madagascar	Mahajanga	Sofia	Befandriana Nord	Ankarongana	Andilambe	2022-07-25	-15.378305	48.968702	600	House	SH	Rodentia	Muridae	Rattus	Rattus rattus	F	0	0	0	0	0	0	0	neg	neg	neg	neg	3
ADB18	Madagascar	Mahajanga	Sofia	Befandriana Nord	Ankarongana	Andilambe	2022-07-25	-15.37814	48.969139	599	House	BTS	Rodentia	Muridae	Rattus	Rattus rattus	F	0	0	0	0	0	0	0	neg	neg	neg	pos	3
ADB19	Madagascar	Mahajanga	Sofia	Befandriana Nord	Ankarongana	Andilambe	2022-07-25	-15.37814	48.969139	599	House	SH	Rodentia	Muridae	Rattus	Rattus rattus	F	0	0	0	0	0	0	0	neg	neg	neg	neg	3
ADB20	Madagascar	Mahajanga	Sofia	Befandriana Nord	Ankarongana	Andilambe	2022-07-25	-15.37909	48.968687	616	House	BTS	Rodentia	Muridae	Rattus	Rattus rattus	F	2	0	2	0	0	0	0	neg	neg	neg	neg	3
ADB21	Madagascar	Mahajanga	Sofia	Befandriana Nord	Ankarongana	Andilambe	2022-07-25	-15.379004	48.968392	619	House	BTS	Rodentia	Muridae	Rattus	Rattus rattus	F	6	0	7	0	0	0	0	neg	neg	neg	neg	3
ADB22	Madagascar	Mahajanga	Sofia	Befandriana Nord	Ankarongana	Andilambe	2022-07-25	-15.378379	48.968717	613	House	BTS	Rodentia	Muridae	Rattus	Rattus rattus	F	7	0	4	0	0	0	0	neg	neg	neg	neg	3
ADB23	Madagascar	Mahajanga	Sofia	Befandriana Nord	Ankarongana	Andilambe	2022-07-25	-15.377741	48.968204	620	House	SH	Rodentia	Muridae	Mus	Mus musculus	F	3	1	1	0	0	1	0	neg	neg	neg	neg	3
ADB24	Madagascar	Mahajanga	Sofia	Befandriana Nord	Ankarongana	Andilambe	2022-07-25	-15.377876	48.968832	606	House	BTS	Rodentia	Muridae	Rattus	Rattus rattus	M	21	0	17	0	0	0	0	neg	neg	neg	neg	3
ADB25	Madagascar	Mahajanga	Sofia	Befandriana Nord	Ankarongana	Andilambe	2022-07-25	-15.377876	48.968832	606	House	SH	Rodentia	Muridae	Mus	Mus musculus	F	1	0	1	0	0	0	0	neg	neg	neg	neg	3
ADB26	Madagascar	Mahajanga	Sofia	Befandriana Nord	Ankarongana	Andilambe	2022-07-25	-15.377813	48.968693	609	House	BTS	Rodentia	Muridae	Rattus	Rattus rattus	F	0	0	6	0	0	0	0	neg	neg	neg	neg	3
ADB27	Madagascar	Mahajanga	Sofia	Befandriana Nord	Ankarongana	Andilambe	2022-07-25	-15.378113	48.968793	621	House	BTS	Rodentia	Muridae	Rattus	Rattus rattus	F	0	0	0	0	0	0	0	neg	neg	neg	neg	3
ADB28	Madagascar	Mahajanga	Sofia	Befandriana Nord	Ankarongana	Andilambe	2022-07-25	-15.377507	48.966948	621	House	BTS	Rodentia	Muridae	Rattus	Rattus rattus	F	3	0	2	0	0	0	0	neg	neg	neg	neg	3
ADB29	Madagascar	Mahajanga	Sofia	Befandriana Nord	Ankarongana	Andilambe	2022-07-25	-15.377507	48.966948	621	House	BTS	Rodentia	Muridae	Rattus	Rattus rattus	M	4	0	5	0	0	0	0	neg	neg	neg	neg	3
ADB30	Madagascar	Mahajanga	Sofia	Befandriana Nord	Ankarongana	Andilambe	2022-07-25	-15.377507	48.966948	621	House	BTS	Rodentia	Muridae	Rattus	Rattus rattus	M	0	0	0	0	0	0	0	neg	neg	neg	neg	3
ADB31	Madagascar	Mahajanga	Sofia	Befandriana Nord	Ankarongana	Andilambe	2022-07-25	-15.376341	48.968573	617	House	BTS	Rodentia	Muridae	Rattus	Rattus rattus	F	1	0	1	0	0	0	0	neg	neg	neg	neg	3
ADB32	Madagascar	Mahajanga	Sofia	Befandriana Nord	Ankarongana	Andilambe	2022-07-26	-15.377133	48.967447	556	House	BTS	Rodentia	Muridae	Rattus	Rattus rattus	F	5	1	4	0	0	0	0	neg	neg	neg	neg	3
ADB33	Madagascar	Mahajanga	Sofia	Befandriana Nord	Ankarongana	Andilambe	2022-07-26	-15.377125	48.967571	559	House	BTS	Rodentia	Muridae	Rattus	Rattus rattus	F	3	0	2	0	0	0	0	neg	neg	neg	neg	3
ADB34	Madagascar	Mahajanga	Sofia	Befandriana Nord	Ankarongana	Andilambe	2022-07-26	-15.377081	48.967649	562	House	BTS	Rodentia	Muridae	Rattus	Rattus rattus	F	22	0	22	0	0	0	0	neg	neg	neg	neg	3
ADB35	Madagascar	Mahajanga	Sofia	Befandriana Nord	Ankarongana	Andilambe	2022-07-26	-15.37719	48.968166	568	House	SH	Rodentia	Muridae	Rattus	Rattus rattus	M	5	0	3	0	0	0	0	neg	neg	neg	neg	3
ADB36	Madagascar	Mahajanga	Sofia	Befandriana Nord	Ankarongana	Andilambe	2022-07-26	-15.377229	48.968271	571	House	BTS	Rodentia	Muridae	Rattus	Rattus rattus	F	4	4	0	0	0	0	0	neg	neg	neg	neg	3
ADB37	Madagascar	Mahajanga	Sofia	Befandriana Nord	Ankarongana	Andilambe	2022-07-26	-15.377498	48.968285	574	House	SH	Soricomorpha	Soricidae	Suncus	Suncus murinus	F	0	0	5	0	0	0	0	neg	neg	neg	neg	3
ADB38	Madagascar	Mahajanga	Sofia	Befandriana Nord	Ankarongana	Andilambe	2022-07-26	-15.377566	48.968243	579	House	BTS	Rodentia	Muridae	Rattus	Rattus rattus	F	8	0	0	0	0	0	0	neg	neg	neg	neg	3
ADB39	Madagascar	Mahajanga	Sofia	Befandriana Nord	Ankarongana	Andilambe	2022-07-26	-15.377566	48.968243	579	House	BTS	Rodentia	Muridae	Rattus	Rattus rattus	M	4	0	7	0	0	0	0	neg	neg	neg	neg	3
ADB40	Madagascar	Mahajanga	Sofia	Befandriana Nord	Ankarongana	Andilambe	2022-07-26	-15.377566	48.968243	579	House	SH	Rodentia	Muridae	Rattus	Rattus rattus	M	2	0	2	0	0	0	0	neg	neg	neg	neg	3
ADB41	Madagascar	Mahajanga	Sofia	Befandriana Nord	Ankarongana	Andilambe	2022-07-26	-15.377579	48.968491	579	House	BTS	Rodentia	Muridae	Rattus	Rattus rattus	F	5	0	5	0	0	0	0	neg	neg	neg	neg	3
ADB42	Madagascar	Mahajanga	Sofia	Befandriana Nord	Ankarongana	Andilambe	2022-07-26	-15.377531	48.96887	617	House	BTS	Rodentia	Muridae	Rattus	Rattus rattus	F	0	0	0	0	0	0	0	neg	neg	neg	neg	3
ADB43	Madagascar	Mahajanga	Sofia	Befandriana Nord	Ankarongana	Andilambe	2022-07-26	-15.377531	48.96887	617	House	SH	Rodentia	Muridae	Rattus	Rattus rattus	M	0	0	0	0	0	0	0	neg	neg	neg	neg	3
ADB44	Madagascar	Mahajanga	Sofia	Befandriana Nord	Ankarongana	Andilambe	2022-07-26	-15.377906	48.968651	590	House	BTS	Rodentia	Muridae	Rattus	Rattus rattus	F	2	0	2	0	0	0	0	neg	neg	neg	neg	3
ADB45	Madagascar	Mahajanga	Sofia	Befandriana Nord	Ankarongana	Andilambe	2022-07-26	-15.378278	48.96863	597	House	BTS	Rodentia	Muridae	Rattus	Rattus rattus	F	2	2	0	0	0	1	0	neg	neg	neg	neg	3
ADB46	Madagascar	Mahajanga	Sofia	Befandriana Nord	Ankarongana	Andilambe	2022-07-26	-15.37814	48.969139	599	House	BTS	Rodentia	Muridae	Rattus	Rattus rattus	F	4	0	4	0	0	0	0	neg	neg	neg	neg	3
ADB47	Madagascar	Mahajanga	Sofia	Befandriana Nord	Ankarongana	Andilambe	2022-07-26	-15.379043	48.968762	613	House	BTS	Rodentia	Muridae	Rattus	Rattus rattus	F	6	3	3	0	0	1	0	neg	neg	neg	neg	3
ADB48	Madagascar	Mahajanga	Sofia	Befandriana Nord	Ankarongana	Andilambe	2022-07-26	-15.37909	48.968687	616	House	BTS	Rodentia	Muridae	Rattus	Rattus rattus	F	1	1	0	0	0	0	0	neg	neg	neg	neg	3
ADB49	Madagascar	Mahajanga	Sofia	Befandriana Nord	Ankarongana	Andilambe	2022-07-26	-15.379004	48.968392	619	House	BTS	Rodentia	Muridae	Rattus	Rattus rattus	F	5	0	3	0	0	0	0	neg	neg	neg	neg	3
ADB50	Madagascar	Mahajanga	Sofia	Befandriana Nord	Ankarongana	Andilambe	2022-07-26	-15.379061	48.968274	627	House	BTS	Rodentia	Muridae	Rattus	Rattus rattus	M	15	0	10	0	0	2	0	neg	neg	neg	neg	3
ADB51	Madagascar	Mahajanga	Sofia	Befandriana Nord	Ankarongana	Andilambe	2022-07-26	-15.378379	48.968717	613	House	BTS	Rodentia	Muridae	Rattus	Rattus rattus	M	11	0	9	0	0	2	0	neg	neg	neg	neg	3
ADB52	Madagascar	Mahajanga	Sofia	Befandriana Nord	Ankarongana	Andilambe	2022-07-26	-15.377741	48.968204	620	House	SH	Rodentia	Muridae	Mus	Mus musculus	F	1	1	0	0	0	0	0	neg	neg	neg	neg	3
ADB53	Madagascar	Mahajanga	Sofia	Befandriana Nord	Ankarongana	Andilambe	2022-07-26	-15.377919	48.968797	607	House	BTS	Rodentia	Muridae	Rattus	Rattus rattus	F	0	0	0	0	0	0	0	neg	neg	neg	neg	3
ADB54	Madagascar	Mahajanga	Sofia	Befandriana Nord	Ankarongana	Andilambe	2022-07-26	-15.378006	48.968743	622	House	BTS	Rodentia	Muridae	Rattus	Rattus rattus	M	7	0	5	0	0	0	0	neg	neg	neg	neg	3
ADB55	Madagascar	Mahajanga	Sofia	Befandriana Nord	Ankarongana	Andilambe	2022-07-26	-15.377531	48.969117	600	House	BTS	Rodentia	Muridae	Rattus	Rattus rattus	F	0	0	0	0	0	0	0	neg	neg	neg	neg	3
ADB56	Madagascar	Mahajanga	Sofia	Befandriana Nord	Ankarongana	Andilambe	2022-07-26	-15.37844	48.968571	614	House	BTS	Rodentia	Muridae	Rattus	Rattus rattus	M	2	0	2	0	0	0	0	neg	neg	neg	neg	3
ADB57	Madagascar	Mahajanga	Sofia	Befandriana Nord	Ankarongana	Andilambe	2022-07-26	-15.377507	48.966948	621	House	BTS	Rodentia	Muridae	Rattus	Rattus rattus	F	4	1	3	0	0	0	0	neg	neg	neg	neg	3
ADB58	Madagascar	Mahajanga	Sofia	Befandriana Nord	Ankarongana	Andilambe	2022-07-26	-15.376341	48.968573	617	House	BTS	Rodentia	Muridae	Rattus	Rattus rattus	F	5	0	4	0	0	0	0	neg	neg	neg	neg	3
ADB59	Madagascar	Mahajanga	Sofia	Befandriana Nord	Ankarongana	Andilambe	2022-07-27	-15.377155	48.967189	552	House	BTS	Rodentia	Muridae	Rattus	Rattus rattus	F	12	1	10	0	0	0	0	neg	neg	neg	neg	3
ADB60	Madagascar	Mahajanga	Sofia	Befandriana Nord	Ankarongana	Andilambe	2022-07-27	-15.377125	48.967571	559	House	BTS	Rodentia	Muridae	Rattus	Rattus rattus	M	10	0	7	0	0	0	0	neg	neg	neg	neg	3
ADB61	Madagascar	Mahajanga	Sofia	Befandriana Nord	Ankarongana	Andilambe	2022-07-27	-15.377081	48.967649	562	House	BTS	Rodentia	Muridae	Rattus	Rattus rattus	M	13	0	15	0	0	0	0	neg	neg	neg	neg	3
ADB62	Madagascar	Mahajanga	Sofia	Befandriana Nord	Ankarongana	Andilambe	2022-07-27	-15.377848	48.968503	588	House	BTS	Rodentia	Muridae	Rattus	Rattus rattus	F	4	0	4	0	0	0	0	neg	neg	neg	neg	3
ADB63	Madagascar	Mahajanga	Sofia	Befandriana Nord	Ankarongana	Andilambe	2022-07-27	-15.377531	48.96887	617	House	BTS	Rodentia	Muridae	Rattus	Rattus rattus	M	2	0	3	0	0	0	0	neg	neg	neg	neg	3
ADB64	Madagascar	Mahajanga	Sofia	Befandriana Nord	Ankarongana	Andilambe	2022-07-27	-15.377531	48.96887	617	House	SH	Rodentia	Muridae	Rattus	Rattus rattus	F	0	0	0	0	0	0	0	neg	neg	neg	neg	3
ADB65	Madagascar	Mahajanga	Sofia	Befandriana Nord	Ankarongana	Andilambe	2022-07-27	-15.377906	48.968651	590	House	BTS	Rodentia	Muridae	Rattus	Rattus rattus	M	0	0	0	0	0	0	0	neg	neg	neg	neg	3
ADB66	Madagascar	Mahajanga	Sofia	Befandriana Nord	Ankarongana	Andilambe	2022-07-27	-15.377969	48.96846	595	House	BTS	Rodentia	Muridae	Rattus	Rattus rattus	F	0	0	0	0	0	0	0	neg	neg	neg	neg	3
ADB67	Madagascar	Mahajanga	Sofia	Befandriana Nord	Ankarongana	Andilambe	2022-07-27	-15.378176	48.968548	595	House	BTS	Rodentia	Muridae	Rattus	Rattus rattus	F	0	0	0	0	0	0	0	neg	neg	neg	neg	3
ADB68	Madagascar	Mahajanga	Sofia	Befandriana Nord	Ankarongana	Andilambe	2022-07-27	-15.377926	48.969159	600	House	BTS	Rodentia	Muridae	Rattus	Rattus rattus	F	0	0	0	0	0	0	0	neg	neg	neg	neg	3
ADB69	Madagascar	Mahajanga	Sofia	Befandriana Nord	Ankarongana	Andilambe	2022-07-27	-15.37814	48.969139	599	House	BTS	Rodentia	Muridae	Mus	Mus musculus	F	0	0	0	0	0	0	0	neg	neg	neg	neg	3
ADB70	Madagascar	Mahajanga	Sofia	Befandriana Nord	Ankarongana	Andilambe	2022-07-27	-15.379043	48.968762	613	House	BTS	Rodentia	Muridae	Rattus	Rattus rattus	F	4	0	4	0	0	0	0	neg	neg	neg	neg	3
ADB71	Madagascar	Mahajanga	Sofia	Befandriana Nord	Ankarongana	Andilambe	2022-07-27	-15.37909	48.968687	616	House	BTS	Rodentia	Muridae	Rattus	Rattus rattus	M	3	3	3	0	0	0	0	neg	neg	neg	neg	3
ADB72	Madagascar	Mahajanga	Sofia	Befandriana Nord	Ankarongana	Andilambe	2022-07-27	-15.379004	48.968392	619	House	BTS	Rodentia	Muridae	Rattus	Rattus rattus	M	8	2	7	0	0	0	0	neg	neg	neg	neg	3
ADB73	Madagascar	Mahajanga	Sofia	Befandriana Nord	Ankarongana	Andilambe	2022-07-27	-15.379016	48.968305	626	House	BTS	Rodentia	Muridae	Rattus	Rattus rattus	M	3	0	3	0	0	0	0	neg	neg	neg	neg	3
ADB74	Madagascar	Mahajanga	Sofia	Befandriana Nord	Ankarongana	Andilambe	2022-07-27	-15.378006	48.968743	622	House	BTS	Rodentia	Muridae	Rattus	Rattus rattus	F	0	0	0	0	0	0	0	neg	neg	neg	neg	3
ADB75	Madagascar	Mahajanga	Sofia	Befandriana Nord	Ankarongana	Andilambe	2022-07-27	-15.37844	48.968571	614	House	BTS	Rodentia	Muridae	Rattus	Rattus rattus	F	0	0	0	0	0	0	0	neg	neg	neg	neg	3
ADB76	Madagascar	Mahajanga	Sofia	Befandriana Nord	Ankarongana	Andilambe	2022-07-27	-15.377507	48.966948	621	House	BTS	Rodentia	Muridae	Rattus	Rattus rattus	M	1	0	1	0	0	0	0	neg	neg	neg	neg	3
ADB77	Madagascar	Mahajanga	Sofia	Befandriana Nord	Ankarongana	Andilambe	2022-07-27	-15.376341	48.968573	617	House	BTS	Rodentia	Muridae	Rattus	Rattus rattus	M	2	0	2	0	0	0	0	neg	neg	neg	neg	3
ADB78	Madagascar	Mahajanga	Sofia	Befandriana Nord	Ankarongana	Andilambe	2022-07-27	-15.376341	48.968573	617	House	BTS	Rodentia	Muridae	Rattus	Rattus rattus	F	0	0	0	0	0	0	0	neg	neg	neg	neg	3
ADB79	Madagascar	Mahajanga	Sofia	Befandriana Nord	Ankarongana	Andilambe	2022-07-28	-15.377081	48.967649	562	House	BTS	Rodentia	Muridae	Rattus	Rattus rattus	M	21	1	20	0	0	0	0	neg	neg	neg	neg	3
ADB80	Madagascar	Mahajanga	Sofia	Befandriana Nord	Ankarongana	Andilambe	2022-07-28	-15.377229	48.968271	571	House	BTS	Rodentia	Muridae	Rattus	Rattus rattus	M	4	1	1	0	0	3	0	neg	neg	neg	neg	3
ADB81	Madagascar	Mahajanga	Sofia	Befandriana Nord	Ankarongana	Andilambe	2022-07-28	-15.377531	48.96887	617	House	SH	Rodentia	Muridae	Mus	Mus musculus	F	0	0	0	0	0	0	0	neg	neg	neg	neg	3
ADB82	Madagascar	Mahajanga	Sofia	Befandriana Nord	Ankarongana	Andilambe	2022-07-28	-15.377969	48.96846	595	House	BTS	Rodentia	Muridae	Rattus	Rattus rattus	F	2	0	4	0	0	0	0	neg	neg	neg	neg	3
ADB83	Madagascar	Mahajanga	Sofia	Befandriana Nord	Ankarongana	Andilambe	2022-07-28	-15.378253	48.968523	624	House	SH	Rodentia	Muridae	Mus	Mus musculus	F	0	0	0	0	0	0	0	neg	neg	neg	neg	3
ADB84	Madagascar	Mahajanga	Sofia	Befandriana Nord	Ankarongana	Andilambe	2022-07-28	-15.37829	48.968737	598	House	BTS	Rodentia	Muridae	Rattus	Rattus rattus	F	4	3	1	0	0	0	0	neg	neg	neg	neg	3
ADB85	Madagascar	Mahajanga	Sofia	Befandriana Nord	Ankarongana	Andilambe	2022-07-28	-15.37814	48.969139	599	House	BTS	Rodentia	Muridae	Rattus	Rattus rattus	F	11	0	11	0	0	0	0	neg	neg	neg	neg	3
ADB86	Madagascar	Mahajanga	Sofia	Befandriana Nord	Ankarongana	Andilambe	2022-07-28	-15.37814	48.969139	599	House	BTS	Rodentia	Muridae	Rattus	Rattus rattus	M	5	0	4	0	0	0	0	neg	neg	neg	neg	3
ADB87	Madagascar	Mahajanga	Sofia	Befandriana Nord	Ankarongana	Andilambe	2022-07-28	-15.379043	48.968762	613	House	BTS	Rodentia	Muridae	Rattus	Rattus rattus	F	23	16	2	0	0	0	0	neg	neg	neg	neg	3
ADB88	Madagascar	Mahajanga	Sofia	Befandriana Nord	Ankarongana	Andilambe	2022-07-28	-15.379061	48.968274	627	House	BTS	Rodentia	Muridae	Rattus	Rattus rattus	M	12	4	7	0	0	1	0	neg	neg	neg	neg	3
ADB89	Madagascar	Mahajanga	Sofia	Befandriana Nord	Ankarongana	Andilambe	2022-07-28	-15.379061	48.968274	627	House	BTS	Rodentia	Muridae	Rattus	Rattus rattus	F	10	2	7	0	0	0	0	neg	neg	neg	neg	3
ADB90	Madagascar	Mahajanga	Sofia	Befandriana Nord	Ankarongana	Andilambe	2022-07-28	-15.378006	48.968743	622	House	BTS	Rodentia	Muridae	Rattus	Rattus rattus	F	3	0	2	0	0	0	0	neg	neg	neg	neg	3
ADB91	Madagascar	Mahajanga	Sofia	Befandriana Nord	Ankarongana	Andilambe	2022-07-28	-15.376341	48.968573	617	House	BTS	Rodentia	Muridae	Rattus	Rattus rattus	F	2	1	1	0	0	0	0	neg	neg	neg	neg	3
ADB92	Madagascar	Mahajanga	Sofia	Befandriana Nord	Ankarongana	Andilambe	2022-07-28	-15.376341	48.968573	617	House	SH	Rodentia	Muridae	Rattus	Rattus rattus	F	2	1	1	0	0	0	0	neg	neg	neg	neg	3
ADB93	Madagascar	Mahajanga	Sofia	Befandriana Nord	Ankarongana	Andilambe	2022-07-30	-15.3766	48.971968	607	outside	BTS	Rodentia	Muridae	Rattus	Rattus rattus	M	0	0	0	0	0	0	0	neg	neg	neg	neg	3
ADB94	Madagascar	Mahajanga	Sofia	Befandriana Nord	Ankarongana	Andilambe	2022-07-30	-15.376806	48.97216	610	outside	SH	Soricomorpha	Soricidae	Suncus	Suncus murinus	M	0	0	0	0	0	0	0	neg	neg	neg	neg	3
ADB95	Madagascar	Mahajanga	Sofia	Befandriana Nord	Ankarongana	Andilambe	2022-07-30	-15.376774	48.97219	608	outside	BTS	Rodentia	Muridae	Rattus	Rattus rattus	M	0	0	0	0	0	0	0	neg	neg	neg	neg	3
ADB96	Madagascar	Mahajanga	Sofia	Befandriana Nord	Ankarongana	Andilambe	2022-07-30	-15.376887	48.97222	614	outside	BTS	Rodentia	Muridae	Rattus	Rattus rattus	M	0	0	0	0	0	0	0	neg	neg	neg	neg	3
ADB97	Madagascar	Mahajanga	Sofia	Befandriana Nord	Ankarongana	Andilambe	2022-07-30	-15.376902	48.972235	614	outside	BTS	Rodentia	Muridae	Rattus	Rattus rattus	F	0	0	0	0	0	0	0	neg	neg	neg	neg	3
ADB98	Madagascar	Mahajanga	Sofia	Befandriana Nord	Ankarongana	Andilambe	2022-07-30	-15.376974	48.972301	615	outside	BTS	Rodentia	Muridae	Rattus	Rattus rattus	F	0	0	0	0	0	0	0	neg	neg	neg	neg	3
ADB99	Madagascar	Mahajanga	Sofia	Befandriana Nord	Ankarongana	Andilambe	2022-07-30	-15.37761	48.972665	624	outside	BTS	Rodentia	Muridae	Rattus	Rattus rattus	F	0	0	0	0	0	0	0	neg	neg	neg	neg	3
ADB100	Madagascar	Mahajanga	Sofia	Befandriana Nord	Ankarongana	Andilambe	2022-07-30	-15.377634	48.972657	627	outside	SH	Rodentia	Muridae	Rattus	Rattus rattus	F	0	0	0	0	0	0	0	neg	neg	neg	neg	3
ADB101	Madagascar	Mahajanga	Sofia	Befandriana Nord	Ankarongana	Andilambe	2022-07-30	-15.377825	48.972639	633	outside	BTS	Rodentia	Muridae	Rattus	Rattus rattus	F	0	0	0	0	0	0	0	neg	neg	neg	neg	3
ADB102	Madagascar	Mahajanga	Sofia	Befandriana Nord	Ankarongana	Andilambe	2022-07-30	-15.377827	48.9726	634	outside	BTS	Rodentia	Muridae	Rattus	Rattus rattus	F	0	0	0	0	0	0	0	neg	neg	neg	neg	3
ADB103	Madagascar	Mahajanga	Sofia	Befandriana Nord	Ankarongana	Andilambe	2022-07-30	-15.37786	48.97263	634	outside	BTS	Rodentia	Muridae	Rattus	Rattus rattus	F	0	0	0	0	0	0	0	neg	neg	neg	neg	3
ADB104	Madagascar	Mahajanga	Sofia	Befandriana Nord	Ankarongana	Andilambe	2022-07-30	-15.377888	48.972693	636	outside	BTS	Rodentia	Muridae	Rattus	Rattus rattus	M	0	0	0	0	0	0	0	neg	neg	neg	neg	3
ADB105	Madagascar	Mahajanga	Sofia	Befandriana Nord	Ankarongana	Andilambe	2022-07-30	-15.377965	48.972802	635	outside	BTS	Rodentia	Muridae	Rattus	Rattus rattus	F	0	0	0	0	0	0	0	neg	neg	neg	neg	3
ADB106	Madagascar	Mahajanga	Sofia	Befandriana Nord	Ankarongana	Andilambe	2022-07-30	-15.377959	48.972846	632	outside	BTS	Rodentia	Muridae	Rattus	Rattus rattus	F	0	0	0	0	0	0	0	neg	neg	neg	neg	3
ADB107	Madagascar	Mahajanga	Sofia	Befandriana Nord	Ankarongana	Andilambe	2022-07-30	-15.378016	48.972848	630	outside	BTS	Rodentia	Muridae	Rattus	Rattus rattus	M	1	0	1	0	0	0	0	neg	neg	neg	neg	3
ADB108	Madagascar	Mahajanga	Sofia	Befandriana Nord	Ankarongana	Andilambe	2022-07-30	-15.378057	48.97283	631	outside	BTS	Rodentia	Muridae	Rattus	Rattus rattus	F	1	0	0	1	0	0	0	neg	neg	neg	neg	3
ADB109	Madagascar	Mahajanga	Sofia	Befandriana Nord	Ankarongana	Andilambe	2022-07-30	-15.377999	48.972925	628	outside	BTS	Rodentia	Muridae	Rattus	Rattus rattus	F	0	0	0	0	0	0	0	neg	neg	neg	neg	3
ADB110	Madagascar	Mahajanga	Sofia	Befandriana Nord	Ankarongana	Andilambe	2022-07-30	-15.378161	48.972917	628	outside	BTS	Rodentia	Muridae	Rattus	Rattus rattus	M	0	0	0	0	0	0	0	neg	neg	neg	neg	3
ADB111	Madagascar	Mahajanga	Sofia	Befandriana Nord	Ankarongana	Andilambe	2022-07-30	-15.377755	48.973156	623	outside	SH	Rodentia	Muridae	Rattus	Rattus rattus	M	0	0	0	0	0	0	0	neg	neg	neg	neg	3
ADB112	Madagascar	Mahajanga	Sofia	Befandriana Nord	Ankarongana	Andilambe	2022-07-30	-15.377774	48.973057	626	outside	BTS	Rodentia	Muridae	Rattus	Rattus rattus	F	0	0	0	0	0	0	0	neg	neg	neg	neg	3
ADB113	Madagascar	Mahajanga	Sofia	Befandriana Nord	Ankarongana	Andilambe	2022-07-30	-15.377618	48.973029	625	outside	BTS	Rodentia	Muridae	Rattus	Rattus rattus	M	0	0	0	0	0	0	0	neg	neg	neg	neg	3
ADB114	Madagascar	Mahajanga	Sofia	Befandriana Nord	Ankarongana	Andilambe	2022-07-30	-15.377567	48.972953	625	outside	SH	Rodentia	Muridae	Rattus	Rattus rattus	F	0	0	0	0	0	0	0	neg	neg	neg	neg	3
ADB115	Madagascar	Mahajanga	Sofia	Befandriana Nord	Ankarongana	Andilambe	2022-07-30	-15.377545	48.972914	626	outside	BTS	Rodentia	Muridae	Rattus	Rattus rattus	F	0	0	0	0	0	0	0	neg	neg	neg	neg	3
ADB116	Madagascar	Mahajanga	Sofia	Befandriana Nord	Ankarongana	Andilambe	2022-07-30	-15.377517	48.972896	625	outside	BTS	Rodentia	Muridae	Rattus	Rattus rattus	F	0	0	0	0	0	0	0	neg	neg	neg	neg	3
ADB117	Madagascar	Mahajanga	Sofia	Befandriana Nord	Ankarongana	Andilambe	2022-07-30	-15.377498	48.973073	625	outside	BTS	Rodentia	Muridae	Rattus	Rattus rattus	F	1	0	0	1	0	0	0	neg	neg	neg	neg	3
ADB118	Madagascar	Mahajanga	Sofia	Befandriana Nord	Ankarongana	Andilambe	2022-07-30	-15.37753	48.973044	625	outside	BTS	Rodentia	Muridae	Rattus	Rattus rattus	F	0	0	0	0	0	0	0	neg	neg	neg	neg	3
ADB119	Madagascar	Mahajanga	Sofia	Befandriana Nord	Ankarongana	Andilambe	2022-07-30	-15.377393	48.973104	624	outside	BTS	Rodentia	Muridae	Rattus	Rattus rattus	F	0	0	0	0	0	0	0	neg	neg	neg	neg	3
ADB120	Madagascar	Mahajanga	Sofia	Befandriana Nord	Ankarongana	Andilambe	2022-07-30	-15.37743	48.973225	623	outside	BTS	Rodentia	Muridae	Rattus	Rattus rattus	M	0	0	0	0	0	0	0	neg	neg	neg	neg	3
ADB121	Madagascar	Mahajanga	Sofia	Befandriana Nord	Ankarongana	Andilambe	2022-07-31	-15.3766	48.971968	607	outside	BTS	Rodentia	Muridae	Rattus	Rattus rattus	M	0	0	0	0	0	0	0	neg	neg	neg	neg	3
ADB122	Madagascar	Mahajanga	Sofia	Befandriana Nord	Ankarongana	Andilambe	2022-07-31	-15.37674	48.971937	611	outside	BTS	Rodentia	Muridae	Rattus	Rattus rattus	F	0	0	0	0	0	0	0	neg	neg	neg	neg	3
ADB123	Madagascar	Mahajanga	Sofia	Befandriana Nord	Ankarongana	Andilambe	2022-07-31	-15.376827	48.972129	610	outside	SH	Soricomorpha	Soricidae	Suncus	Suncus murinus	F	0	0	0	0	0	0	0	neg	neg	neg	neg	3
ADB124	Madagascar	Mahajanga	Sofia	Befandriana Nord	Ankarongana	Andilambe	2022-07-31	-15.376827	48.972129	610	outside	SH	Soricomorpha	Soricidae	Suncus	Suncus murinus	M	0	0	0	0	0	0	0	neg	neg	neg	neg	3
ADB125	Madagascar	Mahajanga	Sofia	Befandriana Nord	Ankarongana	Andilambe	2022-07-31	-15.376765	48.972227	609	outside	BTS	Rodentia	Muridae	Rattus	Rattus rattus	F	0	0	0	0	0	0	0	neg	neg	neg	neg	3
ADB126	Madagascar	Mahajanga	Sofia	Befandriana Nord	Ankarongana	Andilambe	2022-07-31	-15.376902	48.972235	614	outside	BTS	Rodentia	Muridae	Rattus	Rattus rattus	F	0	0	0	0	0	0	0	neg	neg	neg	neg	3
ADB127	Madagascar	Mahajanga	Sofia	Befandriana Nord	Ankarongana	Andilambe	2022-07-31	-15.377055	48.972503	615	outside	SH	Soricomorpha	Soricidae	Suncus	Suncus murinus	M	0	0	0	0	0	0	0	neg	neg	neg	neg	3
ADB128	Madagascar	Mahajanga	Sofia	Befandriana Nord	Ankarongana	Andilambe	2022-07-31	-15.37761	48.972665	624	outside	BTS	Rodentia	Muridae	Rattus	Rattus rattus	F	1	0	0	1	0	0	0	neg	neg	neg	neg	3
ADB129	Madagascar	Mahajanga	Sofia	Befandriana Nord	Ankarongana	Andilambe	2022-07-31	-15.377825	48.972639	633	outside	BTS	Rodentia	Muridae	Rattus	Rattus rattus	M	0	0	0	0	0	0	0	neg	neg	neg	neg	3
ADB130	Madagascar	Mahajanga	Sofia	Befandriana Nord	Ankarongana	Andilambe	2022-07-31	-15.377834	48.972593	633	outside	SH	Rodentia	Muridae	Rattus	Rattus rattus	M	0	0	0	0	0	0	0	neg	neg	neg	neg	3
ADB131	Madagascar	Mahajanga	Sofia	Befandriana Nord	Ankarongana	Andilambe	2022-07-31	-15.377878	48.972646	638	outside	SH	Rodentia	Muridae	Rattus	Rattus rattus	M	0	0	0	0	0	0	0	neg	neg	neg	neg	3
ADB132	Madagascar	Mahajanga	Sofia	Befandriana Nord	Ankarongana	Andilambe	2022-07-31	-15.377888	48.972693	636	outside	BTS	Rodentia	Muridae	Rattus	Rattus rattus	F	1	0	0	1	0	0	0	neg	neg	neg	neg	3
ADB133	Madagascar	Mahajanga	Sofia	Befandriana Nord	Ankarongana	Andilambe	2022-07-31	-15.377965	48.972802	635	outside	BTS	Rodentia	Muridae	Rattus	Rattus rattus	M	0	0	0	0	0	0	0	neg	neg	neg	neg	3
ADB134	Madagascar	Mahajanga	Sofia	Befandriana Nord	Ankarongana	Andilambe	2022-07-31	-15.377959	48.972846	632	outside	SH	Rodentia	Muridae	Rattus	Rattus rattus	F	3	0	1	2	0	0	0	neg	neg	neg	neg	3
ADB135	Madagascar	Mahajanga	Sofia	Befandriana Nord	Ankarongana	Andilambe	2022-07-31	-15.378016	48.972848	630	outside	BTS	Rodentia	Muridae	Rattus	Rattus rattus	F	0	0	0	0	0	0	0	neg	neg	neg	neg	3
ADB136	Madagascar	Mahajanga	Sofia	Befandriana Nord	Ankarongana	Andilambe	2022-07-31	-15.378057	48.97283	631	outside	BTS	Rodentia	Muridae	Rattus	Rattus rattus	F	0	0	0	0	0	0	0	neg	neg	neg	neg	3
ADB137	Madagascar	Mahajanga	Sofia	Befandriana Nord	Ankarongana	Andilambe	2022-07-31	-15.377567	48.972953	625	outside	SH	Rodentia	Muridae	Rattus	Rattus rattus	F	0	0	0	0	0	0	0	neg	neg	neg	neg	3
ADB138	Madagascar	Mahajanga	Sofia	Befandriana Nord	Ankarongana	Andilambe	2022-07-31	-15.377517	48.972896	625	outside	BTS	Rodentia	Muridae	Rattus	Rattus rattus	F	0	0	0	0	0	0	0	neg	neg	neg	neg	3
ADB139	Madagascar	Mahajanga	Sofia	Befandriana Nord	Ankarongana	Andilambe	2022-08-01	-15.376774	48.97219	608	outside	BTS	Rodentia	Muridae	Rattus	Rattus rattus	M	0	0	0	0	0	0	0	neg	neg	neg	neg	3
ADB140	Madagascar	Mahajanga	Sofia	Befandriana Nord	Ankarongana	Andilambe	2022-08-01	-15.376774	48.97219	608	outside	BTS	Rodentia	Muridae	Rattus	Rattus rattus	F	0	0	0	0	0	0	0	neg	neg	neg	neg	3
ADB141	Madagascar	Mahajanga	Sofia	Befandriana Nord	Ankarongana	Andilambe	2022-08-01	-15.376974	48.972301	615	outside	BTS	Rodentia	Muridae	Rattus	Rattus rattus	F	0	0	0	0	0	0	0	neg	neg	neg	neg	3
ADB142	Madagascar	Mahajanga	Sofia	Befandriana Nord	Ankarongana	Andilambe	2022-08-01	-15.376916	48.972567	611	outside	SH	Rodentia	Muridae	Rattus	Rattus rattus	F	0	0	0	0	0	0	0	neg	neg	neg	neg	3
ADB143	Madagascar	Mahajanga	Sofia	Befandriana Nord	Ankarongana	Andilambe	2022-08-01	-15.377927	48.972709	637	outside	BTS	Rodentia	Muridae	Rattus	Rattus rattus	F	0	0	0	0	0	0	0	neg	neg	neg	neg	3
ADB144	Madagascar	Mahajanga	Sofia	Befandriana Nord	Ankarongana	Andilambe	2022-08-01	-15.377965	48.972802	635	outside	BTS	Rodentia	Muridae	Rattus	Rattus rattus	M	0	0	0	0	0	0	0	neg	neg	neg	neg	3
ADB145	Madagascar	Mahajanga	Sofia	Befandriana Nord	Ankarongana	Andilambe	2022-08-01	-15.378016	48.972848	630	outside	BTS	Rodentia	Muridae	Rattus	Rattus rattus	F	0	0	0	0	0	0	0	neg	neg	neg	neg	3
ADB146	Madagascar	Mahajanga	Sofia	Befandriana Nord	Ankarongana	Andilambe	2022-08-01	-15.377999	48.972925	628	outside	BTS	Rodentia	Muridae	Rattus	Rattus rattus	F	0	0	0	0	0	0	0	neg	neg	neg	neg	3
ADB147	Madagascar	Mahajanga	Sofia	Befandriana Nord	Ankarongana	Andilambe	2022-08-01	-15.377567	48.972953	625	outside	BTS	Rodentia	Muridae	Rattus	Rattus rattus	M	0	0	0	0	0	0	0	neg	neg	neg	neg	3
ADB148	Madagascar	Mahajanga	Sofia	Befandriana Nord	Ankarongana	Andilambe	2022-08-02	-15.376642	48.972	608	outside	SH	Soricomorpha	Soricidae	Suncus	Suncus murinus	M	0	0	0	0	0	0	0	neg	neg	neg	neg	3
ADB149	Madagascar	Mahajanga	Sofia	Befandriana Nord	Ankarongana	Andilambe	2022-08-02	-15.376678	48.971949	610	outside	BTS	Rodentia	Muridae	Rattus	Rattus rattus	F	0	0	0	0	0	0	0	neg	neg	neg	neg	3
ADB150	Madagascar	Mahajanga	Sofia	Befandriana Nord	Ankarongana	Andilambe	2022-08-02	-15.37674	48.971937	611	outside	BTS	Rodentia	Muridae	Rattus	Rattus rattus	M	0	0	0	0	0	0	0	neg	neg	neg	neg	3
ADB151	Madagascar	Mahajanga	Sofia	Befandriana Nord	Ankarongana	Andilambe	2022-08-02	-15.377055	48.972503	615	outside	SH	Soricomorpha	Soricidae	Suncus	Suncus murinus	F	0	0	0	0	0	0	0	neg	neg	neg	neg	3
ADB152	Madagascar	Mahajanga	Sofia	Befandriana Nord	Ankarongana	Andilambe	2022-08-02	-15.377959	48.972846	632	outside	SH	Rodentia	Muridae	Rattus	Rattus rattus	M	0	0	0	0	0	0	0	neg	neg	neg	neg	3
ADB153	Madagascar	Mahajanga	Sofia	Befandriana Nord	Ankarongana	Andilambe	2022-08-02	-15.377567	48.972953	625	outside	SH	Rodentia	Muridae	Rattus	Rattus rattus	F	0	0	0	0	0	0	0	neg	neg	neg	neg	3
ADB154	Madagascar	Mahajanga	Sofia	Befandriana Nord	Ankarongana	Andilambe	2022-08-02	-15.37758	48.97278	625	outside	SH	Rodentia	Muridae	Rattus	Rattus rattus	M	0	0	0	0	0	0	0	neg	neg	neg	neg	3
TRB1	Madagascar	Mahajanga	Sofia	Befandriana Nord	Ankarongana	Tsarabanjina	2022-08-05	-15.364139	48.95462	611	outside	BTS	Rodentia	Muridae	Rattus	Rattus rattus	M	0	0	0	0	0	0	0	neg	neg	neg	neg	3
TRB2	Madagascar	Mahajanga	Sofia	Befandriana Nord	Ankarongana	Tsarabanjina	2022-08-05	-15.364094	48.954612	606	outside	SH	Rodentia	Muridae	Rattus	Rattus rattus	M	0	0	0	0	0	0	0	neg	neg	neg	neg	3
TRB3	Madagascar	Mahajanga	Sofia	Befandriana Nord	Ankarongana	Tsarabanjina	2022-08-05	-15.364009	48.954537	608	outside	BTS	Rodentia	Muridae	Rattus	Rattus rattus	F	0	0	0	0	0	0	0	neg	neg	neg	neg	3
TRB4	Madagascar	Mahajanga	Sofia	Befandriana Nord	Ankarongana	Tsarabanjina	2022-08-05	-15.363921	48.954501	608	outside	BTS	Rodentia	Muridae	Rattus	Rattus rattus	M	0	0	0	0	0	0	0	neg	neg	neg	neg	3
TRB5	Madagascar	Mahajanga	Sofia	Befandriana Nord	Ankarongana	Tsarabanjina	2022-08-05	-15.363873	48.95442	606	outside	BTS	Rodentia	Muridae	Rattus	Rattus rattus	M	0	0	0	0	0	0	0	neg	neg	neg	neg	3
TRB6	Madagascar	Mahajanga	Sofia	Befandriana Nord	Ankarongana	Tsarabanjina	2022-08-05	-15.363901	48.954517	607	outside	BTS	Rodentia	Muridae	Rattus	Rattus rattus	M	0	0	0	0	0	0	0	neg	neg	neg	neg	3
TRB7	Madagascar	Mahajanga	Sofia	Befandriana Nord	Ankarongana	Tsarabanjina	2022-08-05	-15.363789	48.954422	602	outside	BTS	Rodentia	Muridae	Rattus	Rattus rattus	F	0	0	0	0	0	0	0	neg	neg	neg	neg	3
TRB8	Madagascar	Mahajanga	Sofia	Befandriana Nord	Ankarongana	Tsarabanjina	2022-08-05	-15.363723	48.954452	608	outside	BTS	Rodentia	Muridae	Rattus	Rattus rattus	F	0	0	0	0	0	0	0	neg	neg	neg	neg	3
TRB9	Madagascar	Mahajanga	Sofia	Befandriana Nord	Ankarongana	Tsarabanjina	2022-08-05	-15.363666	48.954442	614	outside	SH	Rodentia	Muridae	Rattus	Rattus rattus	M	0	0	0	0	0	0	0	neg	neg	neg	neg	3
TRB10	Madagascar	Mahajanga	Sofia	Befandriana Nord	Ankarongana	Tsarabanjina	2022-08-05	-15.363626	48.954458	603	outside	BTS	Rodentia	Muridae	Rattus	Rattus rattus	M	0	0	0	0	0	0	0	neg	neg	neg	neg	3
TRB11	Madagascar	Mahajanga	Sofia	Befandriana Nord	Ankarongana	Tsarabanjina	2022-08-05	-15.36351	48.954467	604	outside	BTS	Rodentia	Muridae	Rattus	Rattus rattus	M	0	0	0	0	0	0	0	neg	neg	neg	neg	3
TRB12	Madagascar	Mahajanga	Sofia	Befandriana Nord	Ankarongana	Tsarabanjina	2022-08-05	-15.363416	48.954527	619	outside	BTS	Rodentia	Muridae	Rattus	Rattus rattus	F	0	0	0	0	0	0	0	neg	neg	neg	neg	3
TRB13	Madagascar	Mahajanga	Sofia	Befandriana Nord	Ankarongana	Tsarabanjina	2022-08-05	-15.363329	48.954567	625	outside	BTS	Rodentia	Muridae	Rattus	Rattus rattus	M	0	0	0	0	0	0	0	neg	neg	neg	neg	3
TRB14	Madagascar	Mahajanga	Sofia	Befandriana Nord	Ankarongana	Tsarabanjina	2022-08-05	-15.36327	48.954631	616	outside	BTS	Rodentia	Muridae	Rattus	Rattus rattus	F	0	0	0	0	0	0	0	neg	neg	neg	neg	3
TRB15	Madagascar	Mahajanga	Sofia	Befandriana Nord	Ankarongana	Tsarabanjina	2022-08-05	-15.363261	48.9547	611	outside	BTS	Rodentia	Muridae	Rattus	Rattus rattus	M	0	0	0	0	0	0	0	neg	neg	neg	neg	3
TRB16	Madagascar	Mahajanga	Sofia	Befandriana Nord	Ankarongana	Tsarabanjina	2022-08-05	-15.36312	48.954743	524	outside	BTS	Rodentia	Muridae	Rattus	Rattus rattus	F	0	0	0	0	0	0	0	neg	neg	neg	neg	3
TRB17	Madagascar	Mahajanga	Sofia	Befandriana Nord	Ankarongana	Tsarabanjina	2022-08-05	-15.363082	48.954766	603	outside	BTS	Rodentia	Muridae	Rattus	Rattus rattus	F	0	0	0	0	0	0	0	neg	neg	neg	neg	3
TRB18	Madagascar	Mahajanga	Sofia	Befandriana Nord	Ankarongana	Tsarabanjina	2022-08-05	-15.362973	48.954785	525	outside	BTS	Rodentia	Muridae	Rattus	Rattus rattus	M	0	0	0	0	0	0	0	neg	neg	neg	neg	3
TRB19	Madagascar	Mahajanga	Sofia	Befandriana Nord	Ankarongana	Tsarabanjina	2022-08-05	-15.362972	48.954822	604	outside	BTS	Rodentia	Muridae	Rattus	Rattus rattus	F	0	0	0	0	0	0	0	neg	neg	neg	neg	3
TRB20	Madagascar	Mahajanga	Sofia	Befandriana Nord	Ankarongana	Tsarabanjina	2022-08-05	-15.362822	48.954784	612	outside	BTS	Rodentia	Muridae	Rattus	Rattus rattus	F	0	0	0	0	0	0	0	neg	neg	neg	neg	3
TRB21	Madagascar	Mahajanga	Sofia	Befandriana Nord	Ankarongana	Tsarabanjina	2022-08-05	-15.362754	48.954814	609	outside	SH	Rodentia	Muridae	Rattus	Rattus rattus	F	0	0	0	0	0	0	0	neg	neg	neg	neg	3
TRB22	Madagascar	Mahajanga	Sofia	Befandriana Nord	Ankarongana	Tsarabanjina	2022-08-05	-15.362672	48.954711	614	outside	BTS	Rodentia	Muridae	Rattus	Rattus rattus	F	0	0	0	0	0	0	0	neg	neg	neg	neg	3
TRB23	Madagascar	Mahajanga	Sofia	Befandriana Nord	Ankarongana	Tsarabanjina	2022-08-05	-15.36271	48.954551	606	outside	BTS	Rodentia	Muridae	Rattus	Rattus rattus	F	0	0	0	0	0	0	0	neg	neg	neg	neg	3
TRB24	Madagascar	Mahajanga	Sofia	Befandriana Nord	Ankarongana	Tsarabanjina	2022-08-05	-15.362623	48.954611	607	House	SH	Rodentia	Muridae	Mus	Mus musculus	F	0	0	0	0	0	0	0	neg	neg	neg	neg	3
TRB25	Madagascar	Mahajanga	Sofia	Befandriana Nord	Ankarongana	Tsarabanjina	2022-08-05	-15.512826	48.987393	607	House	SH	Rodentia	Muridae	Mus	Mus musculus	M	0	0	0	0	0	0	0	neg	neg	neg	neg	3
TRB26	Madagascar	Mahajanga	Sofia	Befandriana Nord	Ankarongana	Tsarabanjina	2022-08-05	-15.364838	48.956208	613	House	SH	Rodentia	Muridae	Rattus	Rattus rattus	M	7	0	7	0	0	0	0	neg	neg	neg	neg	3
TRB27	Madagascar	Mahajanga	Sofia	Befandriana Nord	Ankarongana	Tsarabanjina	2022-08-05	-15.364686	48.956216	611	House	SH	Rodentia	Muridae	Mus	Mus musculus	F	0	0	0	0	0	0	0	neg	neg	neg	neg	3
TRB28	Madagascar	Mahajanga	Sofia	Befandriana Nord	Ankarongana	Tsarabanjina	2022-08-05	-15.364438	48.956172	606	House	SH	Rodentia	Muridae	Rattus	Rattus rattus	M	0	0	0	0	0	0	0	neg	neg	neg	neg	3
TRB29	Madagascar	Mahajanga	Sofia	Befandriana Nord	Ankarongana	Tsarabanjina	2022-08-05	-15.364762	48.956331	607	House	SH	Rodentia	Muridae	Rattus	Rattus rattus	F	8	0	8	0	0	0	0	neg	neg	neg	neg	3
TRB30	Madagascar	Mahajanga	Sofia	Befandriana Nord	Ankarongana	Tsarabanjina	2022-08-05	-15.364668	48.956285	611	House	SH	Rodentia	Muridae	Mus	Mus musculus	M	0	0	0	0	0	0	0	neg	neg	neg	neg	3
TRB31	Madagascar	Mahajanga	Sofia	Befandriana Nord	Ankarongana	Tsarabanjina	2022-08-05	-15.364803	48.956261	600	House	SH	Rodentia	Muridae	Rattus	Rattus rattus	M	40	0	39	0	0	0	0	neg	neg	neg	neg	3
TRB32	Madagascar	Mahajanga	Sofia	Befandriana Nord	Ankarongana	Tsarabanjina	2022-08-05	-15.364906	48.956311	603	House	BTS	Rodentia	Muridae	Rattus	Rattus rattus	M	37	0	34	0	0	1	0	neg	neg	neg	neg	3
TRB33	Madagascar	Mahajanga	Sofia	Befandriana Nord	Ankarongana	Tsarabanjina	2022-08-05	-15.364968	48.956652	604	House	BTS	Rodentia	Muridae	Rattus	Rattus rattus	F	29	0	17	0	0	2	0	neg	neg	neg	neg	3
TRB34	Madagascar	Mahajanga	Sofia	Befandriana Nord	Ankarongana	Tsarabanjina	2022-08-05	-15.364778	48.956118	606	House	BTS	Rodentia	Muridae	Rattus	Rattus rattus	F	3	0	3	0	0	0	0	neg	neg	neg	neg	3
TRB35	Madagascar	Mahajanga	Sofia	Befandriana Nord	Ankarongana	Tsarabanjina	2022-08-05	-15.364589	48.956551	617	House	BTS	Rodentia	Muridae	Rattus	Rattus rattus	F	3	0	3	0	0	0	0	neg	neg	neg	neg	3
TRB36	Madagascar	Mahajanga	Sofia	Befandriana Nord	Ankarongana	Tsarabanjina	2022-08-05	-15.364555	48.95672	619	House	BTS	Rodentia	Muridae	Rattus	Rattus rattus	M	2	0	2	0	0	0	0	neg	neg	neg	neg	3
TRB37	Madagascar	Mahajanga	Sofia	Befandriana Nord	Ankarongana	Tsarabanjina	2022-08-05	-15.364823	48.956786	618	House	BTS	Rodentia	Muridae	Rattus	Rattus rattus	F	0	0	0	0	0	0	0	neg	neg	neg	neg	3
TRB38	Madagascar	Mahajanga	Sofia	Befandriana Nord	Ankarongana	Tsarabanjina	2022-08-05	-15.364935	48.956891	619	House	BTS	Rodentia	Muridae	Rattus	Rattus rattus	M	0	0	0	0	0	0	0	neg	neg	neg	neg	3
TRB39	Madagascar	Mahajanga	Sofia	Befandriana Nord	Ankarongana	Tsarabanjina	2022-08-05	-15.365005	48.957122	524	House	BTS	Rodentia	Muridae	Rattus	Rattus rattus	F	20	0	17	0	0	1	0	neg	neg	neg	neg	3
TRB40	Madagascar	Mahajanga	Sofia	Befandriana Nord	Ankarongana	Tsarabanjina	2022-08-05	-15.365188	48.957227	604	House	BTS	Rodentia	Muridae	Rattus	Rattus rattus	M	9	0	9	0	0	0	0	neg	neg	neg	neg	3
TRB41	Madagascar	Mahajanga	Sofia	Befandriana Nord	Ankarongana	Tsarabanjina	2022-08-05	-15.364957	48.956716	605	House	BTS	Rodentia	Muridae	Rattus	Rattus rattus	M	13	0	12	0	1	3	0	neg	neg	neg	neg	3
TRB42	Madagascar	Mahajanga	Sofia	Befandriana Nord	Ankarongana	Tsarabanjina	2022-08-05	-15.364966	48.957204	609	House	BTS	Rodentia	Muridae	Rattus	Rattus rattus	M	7	0	6	0	0	1	0	neg	neg	neg	neg	3
TRB43	Madagascar	Mahajanga	Sofia	Befandriana Nord	Ankarongana	Tsarabanjina	2022-08-05	-15.365047	48.957328	612	House	SH	Rodentia	Muridae	Mus	Mus musculus	M	0	0	0	0	0	0	0	neg	neg	neg	neg	3
TRB44	Madagascar	Mahajanga	Sofia	Befandriana Nord	Ankarongana	Tsarabanjina	2022-08-05	-15.365041	48.957329	604	House	BTS	Rodentia	Muridae	Rattus	Rattus rattus	F	15	0	14	0	0	1	0	neg	neg	neg	neg	3
TRB45	Madagascar	Mahajanga	Sofia	Befandriana Nord	Ankarongana	Tsarabanjina	2022-08-06	-15.361316	48.954779	604	outside	BTS	Rodentia	Muridae	Rattus	Rattus rattus	F	0	0	0	0	0	0	0	neg	neg	neg	neg	3
TRB46	Madagascar	Mahajanga	Sofia	Befandriana Nord	Ankarongana	Tsarabanjina	2022-08-06	-15.361297	48.95479	607	outside	SH	Rodentia	Muridae	Rattus	Rattus rattus	M	0	0	0	0	0	0	0	neg	neg	neg	neg	3
TRB47	Madagascar	Mahajanga	Sofia	Befandriana Nord	Ankarongana	Tsarabanjina	2022-08-06	-15.361366	48.954787	606	outside	BTS	Rodentia	Muridae	Rattus	Rattus rattus	M	0	0	0	0	0	0	0	neg	neg	neg	neg	3
TRB48	Madagascar	Mahajanga	Sofia	Befandriana Nord	Ankarongana	Tsarabanjina	2022-08-06	-15.361421	48.954737	607	outside	BTS	Rodentia	Muridae	Rattus	Rattus rattus	F	0	0	0	0	0	0	0	neg	neg	neg	neg	3
TRB49	Madagascar	Mahajanga	Sofia	Befandriana Nord	Ankarongana	Tsarabanjina	2022-08-06	-15.361513	48.954672	609	outside	BTS	Rodentia	Muridae	Rattus	Rattus rattus	M	0	0	0	0	0	0	0	neg	neg	neg	neg	3
TRB50	Madagascar	Mahajanga	Sofia	Befandriana Nord	Ankarongana	Tsarabanjina	2022-08-06	-15.36164	48.954629	613	outside	BTS	Rodentia	Muridae	Rattus	Rattus rattus	M	0	0	0	0	0	0	0	neg	neg	neg	neg	3
TRB51	Madagascar	Mahajanga	Sofia	Befandriana Nord	Ankarongana	Tsarabanjina	2022-08-06	-15.361755	48.954609	609	outside	BTS	Rodentia	Muridae	Rattus	Rattus rattus	M	0	0	0	0	0	0	0	neg	neg	neg	neg	3
TRB52	Madagascar	Mahajanga	Sofia	Befandriana Nord	Ankarongana	Tsarabanjina	2022-08-06	-15.36183	48.954573	609	outside	BTS	Rodentia	Muridae	Rattus	Rattus rattus	M	0	0	0	0	0	0	0	neg	neg	neg	neg	3
TRB53	Madagascar	Mahajanga	Sofia	Befandriana Nord	Ankarongana	Tsarabanjina	2022-08-06	-15.361899	48.954608	611	outside	BTS	Rodentia	Muridae	Rattus	Rattus rattus	F	0	0	0	0	0	0	0	neg	neg	neg	neg	3
TRB54	Madagascar	Mahajanga	Sofia	Befandriana Nord	Ankarongana	Tsarabanjina	2022-08-06	-15.362012	48.95467	606	outside	BTS	Rodentia	Muridae	Rattus	Rattus rattus	F	0	0	0	0	0	0	0	neg	neg	neg	neg	3
TRB55	Madagascar	Mahajanga	Sofia	Befandriana Nord	Ankarongana	Tsarabanjina	2022-08-06	-15.362102	48.954713	602	outside	BTS	Rodentia	Muridae	Rattus	Rattus rattus	M	0	0	0	0	0	0	0	neg	neg	neg	neg	3
TRB56	Madagascar	Mahajanga	Sofia	Befandriana Nord	Ankarongana	Tsarabanjina	2022-08-06	-15.362099	48.95482	608	outside	BTS	Rodentia	Muridae	Rattus	Rattus rattus	F	0	0	0	0	0	0	0	neg	neg	neg	neg	3
TRB57	Madagascar	Mahajanga	Sofia	Befandriana Nord	Ankarongana	Tsarabanjina	2022-08-06	-15.364686	48.956216	607	House	SH	Rodentia	Muridae	Mus	Mus musculus	M	0	0	0	0	0	0	0	neg	neg	neg	neg	3
TRB58	Madagascar	Mahajanga	Sofia	Befandriana Nord	Ankarongana	Tsarabanjina	2022-08-06	-15.364438	48.956172	609	House	SH	Rodentia	Muridae	Mus	Mus musculus	F	0	0	0	0	0	0	0	neg	neg	neg	neg	3
TRB59	Madagascar	Mahajanga	Sofia	Befandriana Nord	Ankarongana	Tsarabanjina	2022-08-06	-15.364762	48.956331	611	House	SH	Rodentia	Muridae	Rattus	Rattus rattus	F	6	0	6	0	0	0	0	neg	neg	neg	neg	3
TRB60	Madagascar	Mahajanga	Sofia	Befandriana Nord	Ankarongana	Tsarabanjina	2022-08-06	-15.364668	48.956285	604	House	SH	Rodentia	Muridae	Rattus	Rattus rattus	F	0	0	0	0	0	0	0	neg	neg	neg	neg	3
TRB61	Madagascar	Mahajanga	Sofia	Befandriana Nord	Ankarongana	Tsarabanjina	2022-08-06	-15.364803	48.956261	619	House	SH	Soricomorpha	Soricidae	Suncus	Suncus murinus	M	6	0	6	0	0	0	0	neg	neg	neg	neg	3
TRB62	Madagascar	Mahajanga	Sofia	Befandriana Nord	Ankarongana	Tsarabanjina	2022-08-06	-15.364906	48.956311	625	House	SH	Rodentia	Muridae	Rattus	Rattus rattus	F	24	0	26	0	0	0	0	neg	neg	neg	neg	3
TRB63	Madagascar	Mahajanga	Sofia	Befandriana Nord	Ankarongana	Tsarabanjina	2022-08-06	-15.364968	48.956652	616	House	BTS	Rodentia	Muridae	Rattus	Rattus rattus	M	12	0	12	0	0	0	0	neg	neg	neg	neg	3
TRB64	Madagascar	Mahajanga	Sofia	Befandriana Nord	Ankarongana	Tsarabanjina	2022-08-06	-15.364778	48.956118	611	House	BTS	Rodentia	Muridae	Rattus	Rattus rattus	M	14	0	14	0	0	2	0	neg	neg	neg	neg	3
TRB65	Madagascar	Mahajanga	Sofia	Befandriana Nord	Ankarongana	Tsarabanjina	2022-08-06	-15.364589	48.956551	524	House	BTS	Rodentia	Muridae	Rattus	Rattus rattus	M	1	0	1	0	0	0	0	neg	neg	neg	neg	3
TRB66	Madagascar	Mahajanga	Sofia	Befandriana Nord	Ankarongana	Tsarabanjina	2022-08-06	-15.364555	48.95672	603	House	BTS	Rodentia	Muridae	Rattus	Rattus rattus	F	3	0	3	0	0	0	0	neg	neg	neg	neg	3
TRB67	Madagascar	Mahajanga	Sofia	Befandriana Nord	Ankarongana	Tsarabanjina	2022-08-06	-15.364823	48.956786	525	House	BTS	Rodentia	Muridae	Rattus	Rattus rattus	M	3	0	3	0	0	0	0	neg	neg	neg	neg	3
TRB68	Madagascar	Mahajanga	Sofia	Befandriana Nord	Ankarongana	Tsarabanjina	2022-08-06	-15.364935	48.956891	525	House	BTS	Rodentia	Muridae	Rattus	Rattus rattus	F	9	0	9	0	0	1	0	neg	neg	neg	neg	3
TRB69	Madagascar	Mahajanga	Sofia	Befandriana Nord	Ankarongana	Tsarabanjina	2022-08-06	-15.365005	48.957122	525	House	BTS	Rodentia	Muridae	Rattus	Rattus rattus	M	1	0	1	0	0	0	0	neg	neg	neg	neg	3
TRB70	Madagascar	Mahajanga	Sofia	Befandriana Nord	Ankarongana	Tsarabanjina	2022-08-06	-15.365188	48.957227	525	House	BTS	Rodentia	Muridae	Rattus	Rattus rattus	F	18	0	17	0	0	6	0	neg	neg	neg	neg	3
TRB71	Madagascar	Mahajanga	Sofia	Befandriana Nord	Ankarongana	Tsarabanjina	2022-08-06	-15.3643	48.957541	611	House	BTS	Rodentia	Muridae	Rattus	Rattus rattus	F	3	0	3	0	0	0	0	neg	neg	neg	neg	3
TRB72	Madagascar	Mahajanga	Sofia	Befandriana Nord	Ankarongana	Tsarabanjina	2022-08-06	-15.364167	48.957581	606	House	BTS	Rodentia	Muridae	Rattus	Rattus rattus	M	9	0	10	0	0	0	0	neg	neg	neg	neg	3
TRB73	Madagascar	Mahajanga	Sofia	Befandriana Nord	Ankarongana	Tsarabanjina	2022-08-06	-15.364401	48.957652	608	House	BTS	Rodentia	Muridae	Rattus	Rattus rattus	F	4	0	4	0	0	0	0	neg	neg	neg	neg	3
TRB74	Madagascar	Mahajanga	Sofia	Befandriana Nord	Ankarongana	Tsarabanjina	2022-08-06	-15.364403	48.957779	608	House	BTS	Rodentia	Muridae	Rattus	Rattus rattus	M	0	0	0	0	0	0	0	neg	neg	neg	neg	3
TRB75	Madagascar	Mahajanga	Sofia	Befandriana Nord	Ankarongana	Tsarabanjina	2022-08-06	-15.36445	48.95784	606	House	BTS	Rodentia	Muridae	Rattus	Rattus rattus	F	0	0	0	0	0	0	0	neg	neg	neg	neg	3
TRB76	Madagascar	Mahajanga	Sofia	Befandriana Nord	Ankarongana	Tsarabanjina	2022-08-06	-15.364559	48.95771	607	House	BTS	Rodentia	Muridae	Rattus	Rattus rattus	F	0	0	0	0	0	0	0	neg	neg	neg	neg	3
TRB77	Madagascar	Mahajanga	Sofia	Befandriana Nord	Ankarongana	Tsarabanjina	2022-08-06	-15.364637	48.956031	602	House	BTS	Rodentia	Muridae	Rattus	Rattus rattus	M	2	0	2	0	0	1	0	neg	neg	neg	neg	3
TRB78	Madagascar	Mahajanga	Sofia	Befandriana Nord	Ankarongana	Tsarabanjina	2022-08-06	-15.364531	48.957632	608	House	BTS	Rodentia	Muridae	Rattus	Rattus rattus	F	1	0	1	0	0	0	0	neg	neg	neg	neg	3
TRB79	Madagascar	Mahajanga	Sofia	Befandriana Nord	Ankarongana	Tsarabanjina	2022-08-06	-15.365144	48.960213	614	House	BTS	Rodentia	Muridae	Rattus	Rattus rattus	F	2	0	2	0	0	0	0	neg	neg	neg	neg	3
TRB80	Madagascar	Mahajanga	Sofia	Befandriana Nord	Ankarongana	Tsarabanjina	2022-08-07	-15.36327	48.954631	603	outside	BTS	Rodentia	Muridae	Rattus	Rattus rattus	F	0	0	0	0	0	0	0	neg	neg	neg	neg	3
TRB81	Madagascar	Mahajanga	Sofia	Befandriana Nord	Ankarongana	Tsarabanjina	2022-08-07	-15.363082	48.954766	604	outside	BTS	Rodentia	Muridae	Rattus	Rattus rattus	M	0	0	0	0	0	0	0	neg	neg	neg	neg	3
TRB82	Madagascar	Mahajanga	Sofia	Befandriana Nord	Ankarongana	Tsarabanjina	2022-08-07	-15.362362	48.954055	619	outside	BTS	Rodentia	Muridae	Rattus	Rattus rattus	F	0	0	0	0	0	0	0	neg	neg	neg	neg	3
TRB83	Madagascar	Mahajanga	Sofia	Befandriana Nord	Ankarongana	Tsarabanjina	2022-08-07	-15.362084	48.953608	625	outside	BTS	Rodentia	Muridae	Rattus	Rattus rattus	F	0	0	0	0	0	0	0	neg	neg	neg	neg	3
TRB84	Madagascar	Mahajanga	Sofia	Befandriana Nord	Ankarongana	Tsarabanjina	2022-08-07	-15.362163	48.954166	616	outside	BTS	Rodentia	Muridae	Rattus	Rattus rattus	F	0	0	0	0	0	0	0	neg	neg	neg	neg	3
TRB85	Madagascar	Mahajanga	Sofia	Befandriana Nord	Ankarongana	Tsarabanjina	2022-08-07	-15.362561	48.954917	611	outside	BTS	Rodentia	Muridae	Rattus	Rattus rattus	M	0	0	0	0	0	0	0	neg	neg	neg	neg	3
TRB86	Madagascar	Mahajanga	Sofia	Befandriana Nord	Ankarongana	Tsarabanjina	2022-08-07	-15.364838	48.956208	524	House	SH	Rodentia	Muridae	Mus	Mus musculus	M	0	0	0	0	0	0	0	neg	neg	neg	neg	3
TRB87	Madagascar	Mahajanga	Sofia	Befandriana Nord	Ankarongana	Tsarabanjina	2022-08-07	-15.364686	48.956216	603	House	SH	Rodentia	Muridae	Mus	Mus musculus	F	0	0	0	0	0	0	0	neg	neg	neg	neg	3
TRB88	Madagascar	Mahajanga	Sofia	Befandriana Nord	Ankarongana	Tsarabanjina	2022-08-07	-15.512826	48.987393	525	House	SH	Rodentia	Muridae	Rattus	Rattus rattus	M	6	0	7	0	0	0	0	neg	neg	neg	neg	3
TRB89	Madagascar	Mahajanga	Sofia	Befandriana Nord	Ankarongana	Tsarabanjina	2022-08-07	-15.365005	48.957122	604	House	SH	Rodentia	Muridae	Rattus	Rattus rattus	F	13	0	15	0	0	0	0	neg	neg	neg	neg	3
TRB90	Madagascar	Mahajanga	Sofia	Befandriana Nord	Ankarongana	Tsarabanjina	2022-08-07	-15.364609	48.957083	612	House	BTS	Rodentia	Muridae	Rattus	Rattus rattus	F	5	0	5	0	0	0	0	neg	neg	neg	neg	3
TRB91	Madagascar	Mahajanga	Sofia	Befandriana Nord	Ankarongana	Tsarabanjina	2022-08-07	-15.364801	48.957282	609	House	BTS	Rodentia	Muridae	Rattus	Rattus rattus	F	9	0	10	0	0	0	0	neg	neg	neg	neg	3
TRB92	Madagascar	Mahajanga	Sofia	Befandriana Nord	Ankarongana	Tsarabanjina	2022-08-07	-15.364547	48.9569	614	House	BTS	Rodentia	Muridae	Rattus	Rattus rattus	M	4	0	3	0	0	0	0	neg	neg	neg	neg	3
TRB93	Madagascar	Mahajanga	Sofia	Befandriana Nord	Ankarongana	Tsarabanjina	2022-08-07	-15.364295	48.955925	606	House	BTS	Rodentia	Muridae	Rattus	Rattus rattus	F	8	0	8	0	0	0	0	neg	neg	neg	neg	3
TRB94	Madagascar	Mahajanga	Sofia	Befandriana Nord	Ankarongana	Tsarabanjina	2022-08-07	-15.36425	48.956332	607	House	BTS	Rodentia	Muridae	Rattus	Rattus rattus	F	0	0	0	0	0	0	0	neg	neg	neg	neg	3
TRB95	Madagascar	Mahajanga	Sofia	Befandriana Nord	Ankarongana	Tsarabanjina	2022-08-07	-15.364366	48.956489	607	House	BTS	Rodentia	Muridae	Rattus	Rattus rattus	F	29	0	30	0	0	1	0	neg	neg	neg	neg	3
TRB96	Madagascar	Mahajanga	Sofia	Befandriana Nord	Ankarongana	Tsarabanjina	2022-08-07	-15.364428	48.95695	613	House	BTS	Rodentia	Muridae	Rattus	Rattus rattus	F	8	0	9	0	0	0	0	neg	neg	neg	neg	3
TRB97	Madagascar	Mahajanga	Sofia	Befandriana Nord	Ankarongana	Tsarabanjina	2022-08-07	-15.3643	48.957541	611	House	BTS	Rodentia	Muridae	Rattus	Rattus rattus	M	2	0	2	0	0	0	0	neg	neg	neg	neg	3
TRB98	Madagascar	Mahajanga	Sofia	Befandriana Nord	Ankarongana	Tsarabanjina	2022-08-07	-15.36445	48.95784	606	House	BTS	Rodentia	Muridae	Rattus	Rattus rattus	M	2	0	2	0	0	0	0	neg	neg	neg	neg	3
TRB99	Madagascar	Mahajanga	Sofia	Befandriana Nord	Ankarongana	Tsarabanjina	2022-08-07	-15.364672	48.957566	607	House	BTS	Rodentia	Muridae	Rattus	Rattus rattus	F	36	0	35	0	0	0	0	neg	neg	neg	neg	3
TRB100	Madagascar	Mahajanga	Sofia	Befandriana Nord	Ankarongana	Tsarabanjina	2022-08-07	-15.36503	48.960185	611	House	BTS	Rodentia	Muridae	Rattus	Rattus rattus	F	1	0	1	0	0	0	0	neg	neg	neg	neg	3
TRB101	Madagascar	Mahajanga	Sofia	Befandriana Nord	Ankarongana	Tsarabanjina	2022-08-08	-15.363723	48.954452	600	outside	BTS	Rodentia	Muridae	Rattus	Rattus rattus	M	0	0	0	0	0	0	0	neg	neg	neg	neg	3
TRB102	Madagascar	Mahajanga	Sofia	Befandriana Nord	Ankarongana	Tsarabanjina	2022-08-08	-15.36327	48.954631	603	outside	BTS	Rodentia	Muridae	Rattus	Rattus rattus	F	0	0	0	0	0	0	0	neg	neg	neg	neg	3
TRB103	Madagascar	Mahajanga	Sofia	Befandriana Nord	Ankarongana	Tsarabanjina	2022-08-08	-15.363082	48.954766	604	outside	BTS	Rodentia	Muridae	Rattus	Rattus rattus	M	0	0	0	0	0	0	0	neg	neg	neg	neg	3
TRB104	Madagascar	Mahajanga	Sofia	Befandriana Nord	Ankarongana	Tsarabanjina	2022-08-08	-15.362973	48.954785	606	outside	BTS	Rodentia	Muridae	Rattus	Rattus rattus	M	0	0	0	0	0	0	0	neg	neg	neg	neg	3
TRB105	Madagascar	Mahajanga	Sofia	Befandriana Nord	Ankarongana	Tsarabanjina	2022-08-08	-15.362618	48.954361	617	outside	BTS	Rodentia	Muridae	Rattus	Rattus rattus	F	0	0	0	0	0	0	0	neg	neg	neg	neg	3
TRB106	Madagascar	Mahajanga	Sofia	Befandriana Nord	Ankarongana	Tsarabanjina	2022-08-08	-15.362362	48.954055	619	outside	BTS	Rodentia	Muridae	Rattus	Rattus rattus	F	0	0	0	0	0	0	0	neg	neg	neg	neg	3
TRB107	Madagascar	Mahajanga	Sofia	Befandriana Nord	Ankarongana	Tsarabanjina	2022-08-08	-15.362408	48.953912	618	outside	BTS	Rodentia	Muridae	Rattus	Rattus rattus	M	0	0	0	0	0	0	0	neg	neg	neg	neg	3
TRB108	Madagascar	Mahajanga	Sofia	Befandriana Nord	Ankarongana	Tsarabanjina	2022-08-08	-15.361916	48.954304	619	outside	BTS	Rodentia	Muridae	Rattus	Rattus rattus	F	0	0	0	0	0	0	0	neg	neg	neg	neg	3
TRB109	Madagascar	Mahajanga	Sofia	Befandriana Nord	Ankarongana	Tsarabanjina	2022-08-08	-15.364838	48.956208	524	House	BTS	Rodentia	Muridae	Mus	Mus musculus	M	0	0	0	0	0	0	0	neg	neg	neg	neg	3
TRB110	Madagascar	Mahajanga	Sofia	Befandriana Nord	Ankarongana	Tsarabanjina	2022-08-08	-15.364438	48.956172	604	House	BTS	Rodentia	Muridae	Rattus	Rattus rattus	F	14	0	14	0	0	0	0	neg	neg	neg	neg	3
TRB111	Madagascar	Mahajanga	Sofia	Befandriana Nord	Ankarongana	Tsarabanjina	2022-08-08	-15.364906	48.956311	605	House	BTS	Rodentia	Muridae	Rattus	Rattus rattus	M	3	0	3	0	0	0	0	neg	neg	neg	neg	3
TRB112	Madagascar	Mahajanga	Sofia	Befandriana Nord	Ankarongana	Tsarabanjina	2022-08-08	-15.364589	48.956551	609	House	BTS	Rodentia	Muridae	Rattus	Rattus rattus	M	14	0	18	0	0	0	0	neg	neg	neg	neg	3
TRB113	Madagascar	Mahajanga	Sofia	Befandriana Nord	Ankarongana	Tsarabanjina	2022-08-08	-15.364555	48.95672	612	House	BTS	Rodentia	Muridae	Mus	Mus musculus	M	0	0	0	0	0	0	0	neg	neg	neg	neg	3
TRB114	Madagascar	Mahajanga	Sofia	Befandriana Nord	Ankarongana	Tsarabanjina	2022-08-08	-15.364957	48.956716	604	House	BTS	Rodentia	Muridae	Rattus	Rattus rattus	M	10	0	11	0	0	0	0	neg	neg	neg	neg	3
TRB115	Madagascar	Mahajanga	Sofia	Befandriana Nord	Ankarongana	Tsarabanjina	2022-08-08	-15.365034	48.957192	604	House	BTS	Rodentia	Muridae	Rattus	Rattus rattus	F	7	0	6	0	0	0	0	neg	neg	neg	neg	3
TRB116	Madagascar	Mahajanga	Sofia	Befandriana Nord	Ankarongana	Tsarabanjina	2022-08-08	-15.365047	48.957328	607	House	BTS	Rodentia	Muridae	Mus	Mus musculus	M	0	0	0	0	0	0	0	neg	neg	neg	neg	3
TRB117	Madagascar	Mahajanga	Sofia	Befandriana Nord	Ankarongana	Tsarabanjina	2022-08-08	-15.364295	48.955925	606	House	BTS	Rodentia	Muridae	Rattus	Rattus rattus	M	13	0	15	0	0	0	0	neg	neg	neg	neg	3
TRB118	Madagascar	Mahajanga	Sofia	Befandriana Nord	Ankarongana	Tsarabanjina	2022-08-08	-15.36425	48.956332	607	House	BTS	Rodentia	Muridae	Rattus	Rattus rattus	F	1	0	1	0	0	0	0	neg	neg	neg	neg	3
TRB119	Madagascar	Mahajanga	Sofia	Befandriana Nord	Ankarongana	Tsarabanjina	2022-08-08	-15.364405	48.956504	609	House	BTS	Rodentia	Muridae	Rattus	Rattus rattus	F	9	0	12	0	0	0	0	neg	neg	neg	neg	3
TRB120	Madagascar	Mahajanga	Sofia	Befandriana Nord	Ankarongana	Tsarabanjina	2022-08-08	-15.364428	48.95695	613	House	BTS	Rodentia	Muridae	Rattus	Rattus rattus	M	4	0	4	0	0	0	0	neg	neg	neg	neg	3
TRB121	Madagascar	Mahajanga	Sofia	Befandriana Nord	Ankarongana	Tsarabanjina	2022-08-08	-15.364222	48.95718	609	House	BTS	Rodentia	Muridae	Rattus	Rattus rattus	M	2	0	2	0	0	0	0	neg	neg	neg	neg	3
TRB122	Madagascar	Mahajanga	Sofia	Befandriana Nord	Ankarongana	Tsarabanjina	2022-08-08	-15.364222	48.95718	609	House	BTS	Rodentia	Muridae	Rattus	Rattus rattus	M	24	0	26	0	0	0	0	neg	neg	neg	neg	3
TRB123	Madagascar	Mahajanga	Sofia	Befandriana Nord	Ankarongana	Tsarabanjina	2022-08-08	-15.3643	48.957541	611	House	BTS	Rodentia	Muridae	Rattus	Rattus rattus	F	6	0	6	0	0	0	0	neg	neg	neg	neg	3
TRB124	Madagascar	Mahajanga	Sofia	Befandriana Nord	Ankarongana	Tsarabanjina	2022-08-08	-15.36445	48.95784	606	House	BTS	Rodentia	Muridae	Rattus	Rattus rattus	M	9	0	8	0	0	0	0	neg	neg	neg	neg	3
TRB125	Madagascar	Mahajanga	Sofia	Befandriana Nord	Ankarongana	Tsarabanjina	2022-08-08	-15.364637	48.956031	602	House	BTS	Rodentia	Muridae	Rattus	Rattus rattus	F	1	0	0	0	0	0	0	neg	neg	neg	neg	3
TRB126	Madagascar	Mahajanga	Sofia	Befandriana Nord	Ankarongana	Tsarabanjina	2022-08-08	-15.364531	48.957632	608	House	BTS	Rodentia	Muridae	Rattus	Rattus rattus	M	0	0	0	0	0	0	0	neg	neg	neg	neg	3
TRB127	Madagascar	Mahajanga	Sofia	Befandriana Nord	Ankarongana	Tsarabanjina	2022-08-08	-15.364672	48.957566	607	House	BTS	Rodentia	Muridae	Rattus	Rattus rattus	M	36	0	79	0	0	0	0	neg	neg	neg	neg	3
TRB128	Madagascar	Mahajanga	Sofia	Befandriana Nord	Ankarongana	Tsarabanjina	2022-08-08	-15.365559	48.959701	609	House	BTS	Rodentia	Muridae	Rattus	Rattus rattus	F	2	0	2	0	0	0	0	neg	neg	neg	neg	3
TRB129	Madagascar	Mahajanga	Sofia	Befandriana Nord	Ankarongana	Tsarabanjina	2022-08-08	-15.36503	48.960185	611	House	BTS	Rodentia	Muridae	Rattus	Rattus rattus	F	2	0	2	0	0	0	0	neg	neg	neg	neg	3

## Sheet: Variables dictionary
Variables	Definition	Observation
ID	Field ID of the individual	NA
Country	Country	NA
Province	Province	NA
Region	Region	NA
District	District	NA
Commune	Commune	NA
Fokontany	Fokontany	NA
Date	Date of capure	NA
Longitude	Longitude	NA
Latitude	Latitude	NA
Altitude	Altitude	NA
Habitat	Trap location	Outside and village is the same in the database and refer to sampling outside houses
Trap	Trap allowing the capture	NA
Order	Order of the individuals	NA
Family	Family of the individuals	NA
Genus	Genus of the individuals	NA
Species	Species of the individuals	NA
Sex	Sex of the individual	NA
n_flea	Number of fleas	NA
xc	Xenopsylla cheopis	NA
xb	Xenopsylla brasiliensis	NA
sf	Synopsyllus fonquerniei	NA
cf	Ctenocephalides felis	NA
eg	Echidnophaga gallinacea	NA
xsp	Xenopsylla sp	NA
F1 RDT	F1 Rapid Diagnostic test	NA
Bacteriology	Bacteriological culture	NA
qPCR	real time PCR conducted	NA
Serology	Serology	NA
SWM sector	Sector in which the site is located	NA
pos	Positive
neg	Negative
NA	Not applicable or Not tested
